# Supplementary material for: 7α-Methoxy­carbonyl-6,7,8,14-tetra­hydro-6,14-endo-ethenothebaine
Source: Acta Crystallogr Sect E Struct Rep Online. 2009 Mar 25;65(Pt 4):o864. doi: 10.1107/S1600536809009362 (PMC2968994; doi:10.1107/S1600536809009362)
Supplement: Supplementary file 1 [file e-65-0o864-sup1.cif]

##############################################################################
###                                                                        ###
###        Electronic paper (Acta Crystallographica Section E)             ###
###                                                                        ###
##############################################################################
#                                                                            #
# This CIF contains the data in a paper accepted for publication in Acta     #
# Crystallographica Section E. It conforms to the requirements of Notes      #
# for Authors for Section E, and has been peer reviewed under the auspices   #
# of the IUCr Commission on Journals.                                        #
#                                                                            #
# Full details of the Crystallographic Information File format               #
# are given in the paper "The Crystallographic Information File (CIF):       #
# a New Standard Archive File for Crystallography" by S. R. Hall, F. H.      #
# Allen and I. D. Brown [Acta Cryst. (1991), A47, 655-685].                  #
#                                                                            #
# The current version of the core CIF dictionary is obtainable from          #
# ftp://ftp.iucr.org/pub/cif_core.dic. The current version number is 2.4.    #
#                                                                            #
# Software is freely available for graphical display of the structure(s) in  #
# this CIF.  For information consult the CIF home page http://www.iucr.org/  #
# cif/home.html                                                              #
#                                                                            #
# This file may be used for bona fide research purposes within the           #
# scientific community so long as proper attribution is given to the journal # 
# article from which it was obtained.                                        #
#                                                                            #
##############################################################################
                                             
data_I
_audit_creation_method     SHELXL97
_chemical_name_systematic
;
7\a-Methoxycarbonyl-6,7,8,14-tetrahydro-6,14-<i>endo</i>-ethenothebaine
;
_chemical_name_common     ?
_chemical_formula_moiety     'C23 H27 N O5'
_chemical_formula_sum     'C23 H27 N O5'
_chemical_formula_iupac     'C23 H27 N O5'
_chemical_formula_weight     397.46
_chemical_melting_point     ?
_symmetry_cell_setting     orthorhombic
_symmetry_space_group_name_H-M     'P 21 21 21'
_symmetry_space_group_name_Hall     'P 2ac 2ab'
loop_
    _symmetry_equiv_pos_as_xyz
    'x, y, z'
    '-x+1/2, -y, z+1/2'
    'x+1/2, -y+1/2, -z'
    '-x, y+1/2, -z+1/2'
_cell_length_a     6.5604(2)
_cell_length_b     10.4082(3)
_cell_length_c     29.1382(11)
_cell_angle_alpha     90.00
_cell_angle_beta     90.00
_cell_angle_gamma     90.00
_cell_volume     1989.61(11)
_cell_formula_units_Z     4
_cell_measurement_reflns_used     27330
_cell_measurement_theta_min     1.40
_cell_measurement_theta_max     27.33
_cell_measurement_temperature     296
_exptl_crystal_description     prism
_exptl_crystal_colour     colourless
_exptl_crystal_size_max     0.390
_exptl_crystal_size_mid     0.347
_exptl_crystal_size_min     0.310
_exptl_crystal_density_diffrn     1.327
_exptl_crystal_density_meas     ?
_exptl_crystal_density_method     'not measured'
_exptl_crystal_F_000     848
_exptl_absorpt_coefficient_mu     0.093
_exptl_absorpt_correction_type     integration
_exptl_absorpt_process_details     '(X-RED32; Stoe & Cie, 2002)'
_exptl_absorpt_correction_T_min     0.9661
_exptl_absorpt_correction_T_max     0.9836
_exptl_special_details
;
;
_diffrn_ambient_temperature     296
_diffrn_radiation_type     MoK\a
_diffrn_radiation_wavelength     0.71073
_diffrn_radiation_source     'fine-focus sealed tube'
_diffrn_radiation_monochromator     graphite
_diffrn_measurement_device_type     'Stoe IPDS II'
_diffrn_measurement_device     '2-circle goniometer'
_diffrn_measurement_method     '\w scan rotation method'
_diffrn_detector_area_resol_mean     ?
_diffrn_reflns_number     27330
_diffrn_reflns_av_R_equivalents     0.0365
_diffrn_reflns_av_sigmaI/netI     0.0144
_diffrn_reflns_theta_min     1.40
_diffrn_reflns_theta_max     26.77
_diffrn_reflns_theta_full     26.77
_diffrn_measured_fraction_theta_max     0.999
_diffrn_measured_fraction_theta_full     0.999
_diffrn_reflns_limit_h_min     -8
_diffrn_reflns_limit_h_max     8
_diffrn_reflns_limit_k_min     -12
_diffrn_reflns_limit_k_max     13
_diffrn_reflns_limit_l_min     -36
_diffrn_reflns_limit_l_max     36
_diffrn_standards_number     ?
_diffrn_standards_interval_count     ?
_diffrn_standards_interval_time     ?
_diffrn_standards_decay_%     5.3
_refine_special_details
;
Refinement of <i>F</i>^2^ against ALL reflections. The weighted <i>R</i>-factor
<i>wR</i> and goodness of fit <i>S</i> are based on <i>F</i>^2^, conventional
<i>R</i>-factors <i>R</i> are based on <i>F</i>, with <i>F</i> set to zero for
negative <i>F</i>^2^. The threshold expression of <i>F</i>^2^ >
\s(<i>F</i>^2^) is used only for calculating <i>R</i>-factors(gt) <i>etc</i>.
and is not relevant to the choice of reflections for refinement.
<i>R</i>-factors based on <i>F</i>^2^ are statistically about twice as large
as those based on <i>F</i>, and <i>R</i>- factors based on ALL data will be
even larger.
;
_reflns_number_total     2467
_reflns_number_gt     2300
_reflns_threshold_expression     I>2\s(I)
_refine_ls_structure_factor_coef     Fsqd
_refine_ls_matrix_type     full
_refine_ls_R_factor_all     0.0358
_refine_ls_R_factor_gt     0.0324
_refine_ls_wR_factor_gt     0.0834
_refine_ls_wR_factor_ref     0.0851
_refine_ls_goodness_of_fit_ref     1.059
_refine_ls_restrained_S_all     1.059
_refine_ls_number_reflns     2467
_refine_ls_number_parameters     262
_refine_ls_number_restraints     0
_refine_ls_hydrogen_treatment     constr
_refine_ls_weighting_scheme     calc
_refine_ls_weighting_details
       'calc w = 1/[\s^2^(Fo^2^)+(0.0516P)^2^+0.2082P] where P=(Fo^2^+2Fc^2^)/3'
_atom_sites_solution_hydrogens     geom
_atom_sites_solution_primary     direct
_atom_sites_solution_secondary     difmap
_refine_ls_shift/su_max     0.001
_refine_ls_shift/su_mean     0.001
_refine_diff_density_max     0.136
_refine_diff_density_min     -0.144
_refine_ls_extinction_method     none
_refine_ls_extinction_coef     ?
loop_
    _atom_type_symbol
    _atom_type_description
    _atom_type_scat_dispersion_real
    _atom_type_scat_dispersion_imag
    _atom_type_scat_source
    'C' 'C' 0.0033 0.0016
                         'International Tables Vol C Tables 4.2.6.8 and 6.1.1.4'
    'H' 'H' 0.0000 0.0000
                         'International Tables Vol C Tables 4.2.6.8 and 6.1.1.4'
    'N' 'N' 0.0061 0.0033
                         'International Tables Vol C Tables 4.2.6.8 and 6.1.1.4'
    'O' 'O' 0.0106 0.0060
                         'International Tables Vol C Tables 4.2.6.8 and 6.1.1.4'
_computing_data_collection     'X-AREA (Stoe & Cie, 2002)'
_computing_cell_refinement     'X-AREA (Stoe & Cie, 2002)'
_computing_data_reduction     'X-RED32 (Stoe & Cie, 2002)'
_computing_structure_solution     'SHELXS97 (Sheldrick, 2008)'
_computing_structure_refinement     'SHELXL97 (Sheldrick, 2008)'
_computing_molecular_graphics     'ORTEP-3 for Windows (Farrugia, 1997)'
_computing_publication_material     'WinGX (Farrugia, 1999)'
loop_
    _atom_site_type_symbol
    _atom_site_label
    _atom_site_fract_x
    _atom_site_fract_y
    _atom_site_fract_z
    _atom_site_U_iso_or_equiv
    _atom_site_adp_type
    _atom_site_calc_flag
    _atom_site_refinement_flags
    _atom_site_occupancy
    _atom_site_disorder_assembly
    _atom_site_disorder_group
    O O1 0.9853(3) 0.82364(14) 0.58760(5) 0.0549(4) Uani d . 1 . .
    O O2 0.9330(2) 0.60075(12) 0.65159(4) 0.0386(3) Uani d . 1 . .
    O O3 0.6842(2) 0.59127(12) 0.73570(4) 0.0395(3) Uani d . 1 . .
    O O4 0.2507(2) 0.38987(17) 0.74242(5) 0.0535(4) Uani d . 1 . .
    O O5 0.4979(2) 0.37509(14) 0.79459(4) 0.0460(3) Uani d . 1 . .
    N N1 0.6584(3) 0.16016(16) 0.58745(5) 0.0444(4) Uani d . 1 . .
    C C1 0.9098(3) 0.70471(19) 0.57577(7) 0.0435(5) Uani d . 1 . .
    C C2 0.8226(4) 0.6904(2) 0.53244(7) 0.0521(5) Uani d . 1 . .
    H H2 0.8344 0.7572 0.5114 0.063 Uiso calc R 1 . .
    C C3 0.7190(4) 0.5803(2) 0.51963(6) 0.0503(5) Uani d . 1 . .
    H H3 0.6560 0.5766 0.4911 0.060 Uiso calc R 1 . .
    C C4 0.7078(3) 0.47442(19) 0.54914(6) 0.0415(4) Uani d . 1 . .
    C C5 0.8120(3) 0.48664(17) 0.59018(6) 0.0353(4) Uani d . 1 . .
    C C6 0.8950(3) 0.60011(19) 0.60527(6) 0.0375(4) Uani d . 1 . .
    C C7 1.1676(5) 0.8241(3) 0.61339(10) 0.0721(7) Uani d . 1 . .
    H H7A 1.1464 0.7790 0.6417 0.087 Uiso calc R 1 . .
    H H7B 1.2068 0.9112 0.6198 0.087 Uiso calc R 1 . .
    H H7C 1.2735 0.7825 0.5962 0.087 Uiso calc R 1 . .
    C C8 0.5653(4) 0.3625(2) 0.54286(6) 0.0484(5) Uani d . 1 . .
    H H8A 0.6178 0.3088 0.5184 0.058 Uiso calc R 1 . .
    H H8B 0.4341 0.3953 0.5330 0.058 Uiso calc R 1 . .
    C C9 0.5316(3) 0.27660(19) 0.58627(6) 0.0410(4) Uani d . 1 . .
    H H9 0.3887 0.2491 0.5862 0.049 Uiso calc R 1 . .
    C C10 0.5680(3) 0.35311(17) 0.63073(6) 0.0337(4) Uani d . 1 . .
    C C11 0.7950(3) 0.39378(17) 0.62929(6) 0.0328(4) Uani d . 1 . .
    C C12 0.5280(3) 0.28000(17) 0.67567(6) 0.0385(4) Uani d . 1 . .
    H H12A 0.6025 0.1995 0.6755 0.046 Uiso calc R 1 . .
    H H12B 0.3838 0.2607 0.6784 0.046 Uiso calc R 1 . .
    C C13 0.5970(3) 0.36300(17) 0.71682(6) 0.0346(4) Uani d . 1 . .
    H H13 0.7151 0.3225 0.7315 0.042 Uiso calc R 1 . .
    C C14 0.6587(3) 0.50225(16) 0.69954(5) 0.0325(4) Uani d . 1 . .
    C C15 0.8520(3) 0.48032(16) 0.67040(6) 0.0320(4) Uani d . 1 . .
    H H15 0.9566 0.4380 0.6890 0.038 Uiso calc R 1 . .
    C C16 0.4276(3) 0.37757(17) 0.75171(6) 0.0373(4) Uani d . 1 . .
    C C17 0.3443(4) 0.3871(2) 0.82992(7) 0.0582(6) Uani d . 1 . .
    H H17A 0.2733 0.4671 0.8262 0.070 Uiso calc R 1 . .
    H H17B 0.4082 0.3850 0.8595 0.070 Uiso calc R 1 . .
    H H17C 0.2493 0.3173 0.8274 0.070 Uiso calc R 1 . .
    C C18 0.8627(4) 0.5760(2) 0.76315(7) 0.0531(5) Uani d . 1 . .
    H H18A 0.8614 0.4926 0.7772 0.064 Uiso calc R 1 . .
    H H18B 0.8652 0.6409 0.7865 0.064 Uiso calc R 1 . .
    H H18C 0.9815 0.5841 0.7441 0.064 Uiso calc R 1 . .
    C C19 0.4885(3) 0.54957(17) 0.66960(6) 0.0348(4) Uani d . 1 . .
    H H19 0.4201 0.6261 0.6754 0.042 Uiso calc R 1 . .
    C C20 0.4425(3) 0.47512(18) 0.63434(6) 0.0366(4) Uani d . 1 . .
    H H20 0.3410 0.4960 0.6133 0.044 Uiso calc R 1 . .
    C C21 0.9344(3) 0.27647(18) 0.62531(6) 0.0398(4) Uani d . 1 . .
    H H21A 1.0739 0.3051 0.6211 0.048 Uiso calc R 1 . .
    H H21B 0.9282 0.2277 0.6536 0.048 Uiso calc R 1 . .
    C C22 0.8753(3) 0.1899(2) 0.58551(7) 0.0478(5) Uani d . 1 . .
    H H22A 0.9064 0.2324 0.5567 0.057 Uiso calc R 1 . .
    H H22B 0.9535 0.1109 0.5869 0.057 Uiso calc R 1 . .
    C C23 0.5999(4) 0.0659(2) 0.55288(8) 0.0594(6) Uani d . 1 . .
    H H23A 0.4611 0.0401 0.5578 0.071 Uiso calc R 1 . .
    H H23B 0.6873 -0.0078 0.5551 0.071 Uiso calc R 1 . .
    H H23C 0.6127 0.1032 0.5229 0.071 Uiso calc R 1 . .
loop_
    _atom_site_aniso_label
    _atom_site_aniso_U_11
    _atom_site_aniso_U_22
    _atom_site_aniso_U_33
    _atom_site_aniso_U_12
    _atom_site_aniso_U_13
    _atom_site_aniso_U_23
    O1 0.0602(10) 0.0446(7) 0.0601(9) -0.0062(7) -0.0022(8) 0.0136(7)
    O2 0.0409(7) 0.0403(7) 0.0345(6) -0.0067(6) -0.0023(5) 0.0046(5)
    O3 0.0414(7) 0.0397(7) 0.0374(6) 0.0075(6) -0.0061(6) -0.0074(5)
    O4 0.0400(8) 0.0721(10) 0.0485(7) 0.0135(7) 0.0066(6) 0.0086(7)
    O5 0.0502(8) 0.0562(8) 0.0317(6) -0.0020(7) 0.0068(6) -0.0015(6)
    N1 0.0515(10) 0.0427(9) 0.0390(8) -0.0005(8) 0.0022(8) -0.0086(7)
    C1 0.0426(11) 0.0426(10) 0.0454(10) -0.0006(9) 0.0052(8) 0.0082(8)
    C2 0.0590(13) 0.0576(12) 0.0398(10) 0.0047(12) 0.0044(10) 0.0176(9)
    C3 0.0566(12) 0.0632(13) 0.0310(8) 0.0078(11) -0.0025(9) 0.0083(8)
    C4 0.0438(11) 0.0509(11) 0.0299(8) 0.0059(9) -0.0008(8) 0.0013(8)
    C5 0.0328(9) 0.0427(9) 0.0305(8) 0.0023(8) 0.0022(7) 0.0042(7)
    C6 0.0323(9) 0.0463(10) 0.0338(8) 0.0017(8) 0.0015(7) 0.0046(7)
    C7 0.0646(16) 0.0618(15) 0.0900(19) -0.0224(14) -0.0152(15) 0.0162(14)
    C8 0.0557(12) 0.0555(12) 0.0339(9) 0.0004(11) -0.0091(9) -0.0025(8)
    C9 0.0395(10) 0.0471(10) 0.0363(9) -0.0033(8) -0.0033(8) -0.0044(8)
    C10 0.0321(8) 0.0382(9) 0.0307(8) -0.0007(7) 0.0004(7) -0.0010(7)
    C11 0.0330(9) 0.0383(9) 0.0271(7) 0.0032(7) -0.0010(7) 0.0019(7)
    C12 0.0416(10) 0.0356(9) 0.0384(9) -0.0028(8) 0.0065(8) -0.0018(7)
    C13 0.0359(9) 0.0366(9) 0.0313(8) 0.0051(8) 0.0026(7) 0.0025(7)
    C14 0.0361(9) 0.0328(8) 0.0287(8) 0.0028(7) -0.0010(7) -0.0011(6)
    C15 0.0305(8) 0.0344(8) 0.0311(8) 0.0007(7) -0.0032(7) 0.0034(7)
    C16 0.0424(10) 0.0347(9) 0.0347(9) 0.0030(8) 0.0044(8) 0.0033(7)
    C17 0.0666(15) 0.0672(14) 0.0408(10) -0.0003(13) 0.0186(11) -0.0031(10)
    C18 0.0519(12) 0.0616(13) 0.0457(10) 0.0102(11) -0.0151(10) -0.0155(9)
    C19 0.0326(9) 0.0346(8) 0.0372(9) 0.0050(7) 0.0003(7) 0.0027(7)
    C20 0.0296(9) 0.0433(9) 0.0370(8) 0.0018(8) -0.0030(7) 0.0037(8)
    C21 0.0350(9) 0.0441(9) 0.0403(9) 0.0059(8) -0.0006(8) -0.0020(8)
    C22 0.0493(12) 0.0492(11) 0.0449(10) 0.0089(9) 0.0036(9) -0.0088(9)
    C23 0.0730(16) 0.0523(13) 0.0527(12) -0.0053(12) 0.0027(12) -0.0173(10)
_geom_special_details
;
All e.s.d.'s (except the e.s.d. in the dihedral angle between two l.s. planes)
are estimated using the full covariance matrix. The cell e.s.d.'s are taken
into account individually in the estimation of e.s.d.'s in distances, angles
and torsion angles; correlations between e.s.d.'s in cell parameters are only
used when they are defined by crystal symmetry. An approximate (isotropic)
treatment of cell e.s.d.'s is used for estimating e.s.d.'s involving l.s.
planes.
;
loop_
    _geom_bond_atom_site_label_1
    _geom_bond_atom_site_label_2
    _geom_bond_site_symmetry_2
    _geom_bond_distance
    _geom_bond_publ_flag
    C1 O1 . 1.377(3) ?
    C1 C6 . 1.390(3) ?
    C1 C2 . 1.394(3) ?
    C2 C3 . 1.383(3) ?
    C2 H2 . 0.9300 ?
    C3 C4 . 1.400(3) ?
    C3 H3 . 0.9300 ?
    C4 C5 . 1.383(2) ?
    C4 C8 . 1.505(3) ?
    C5 C6 . 1.373(3) ?
    C5 C11 . 1.499(2) ?
    C6 O2 . 1.373(2) ?
    C7 O1 . 1.412(3) ?
    C7 H7A . 0.9600 ?
    C7 H7B . 0.9600 ?
    C7 H7C . 0.9600 ?
    C8 C9 . 1.565(3) ?
    C8 H8A . 0.9700 ?
    C8 H8B . 0.9700 ?
    C9 N1 . 1.470(3) ?
    C9 C10 . 1.539(2) ?
    C9 H9 . 0.9800 ?
    C10 C20 . 1.517(2) ?
    C10 C12 . 1.537(2) ?
    C10 C11 . 1.549(3) ?
    C11 C21 . 1.530(2) ?
    C11 C15 . 1.545(2) ?
    C12 C13 . 1.546(2) ?
    C12 H12A . 0.9700 ?
    C12 H12B . 0.9700 ?
    C13 C16 . 1.514(2) ?
    C13 C14 . 1.587(2) ?
    C13 H13 . 0.9800 ?
    C14 O3 . 1.413(2) ?
    C14 C19 . 1.500(2) ?
    C14 C15 . 1.542(2) ?
    C15 O2 . 1.468(2) ?
    C15 H15 . 0.9800 ?
    C16 O4 . 1.199(2) ?
    C16 O5 . 1.332(2) ?
    C17 O5 . 1.446(2) ?
    C17 H17A . 0.9600 ?
    C17 H17B . 0.9600 ?
    C17 H17C . 0.9600 ?
    C18 O3 . 1.427(2) ?
    C18 H18A . 0.9600 ?
    C18 H18B . 0.9600 ?
    C18 H18C . 0.9600 ?
    C19 C20 . 1.322(3) ?
    C19 H19 . 0.9300 ?
    C20 H20 . 0.9300 ?
    C21 C22 . 1.519(3) ?
    C21 H21A . 0.9700 ?
    C21 H21B . 0.9700 ?
    C22 N1 . 1.457(3) ?
    C22 H22A . 0.9700 ?
    C22 H22B . 0.9700 ?
    C23 N1 . 1.458(3) ?
    C23 H23A . 0.9600 ?
    C23 H23B . 0.9600 ?
    C23 H23C . 0.9600 ?
loop_
    _geom_angle_atom_site_label_1
    _geom_angle_atom_site_label_2
    _geom_angle_atom_site_label_3
    _geom_angle_site_symmetry_1
    _geom_angle_site_symmetry_3
    _geom_angle
    _geom_angle_publ_flag
    O1 C1 C6 . . 125.05(18) ?
    O1 C1 C2 . . 118.06(18) ?
    C6 C1 C2 . . 116.58(19) ?
    C3 C2 C1 . . 122.32(18) ?
    C3 C2 H2 . . 118.8 ?
    C1 C2 H2 . . 118.8 ?
    C2 C3 C4 . . 120.79(18) ?
    C2 C3 H3 . . 119.6 ?
    C4 C3 H3 . . 119.6 ?
    C5 C4 C3 . . 115.65(19) ?
    C5 C4 C8 . . 118.90(16) ?
    C3 C4 C8 . . 124.56(17) ?
    C6 C5 C4 . . 123.50(17) ?
    C6 C5 C11 . . 109.92(15) ?
    C4 C5 C11 . . 124.16(17) ?
    O2 C6 C5 . . 113.03(16) ?
    O2 C6 C1 . . 126.25(18) ?
    C5 C6 C1 . . 120.22(17) ?
    O1 C7 H7A . . 109.5 ?
    O1 C7 H7B . . 109.5 ?
    H7A C7 H7B . . 109.5 ?
    O1 C7 H7C . . 109.5 ?
    H7A C7 H7C . . 109.5 ?
    H7B C7 H7C . . 109.5 ?
    C4 C8 C9 . . 115.59(15) ?
    C4 C8 H8A . . 108.4 ?
    C9 C8 H8A . . 108.4 ?
    C4 C8 H8B . . 108.4 ?
    C9 C8 H8B . . 108.4 ?
    H8A C8 H8B . . 107.4 ?
    N1 C9 C10 . . 108.61(15) ?
    N1 C9 C8 . . 114.22(17) ?
    C10 C9 C8 . . 111.27(15) ?
    N1 C9 H9 . . 107.5 ?
    C10 C9 H9 . . 107.5 ?
    C8 C9 H9 . . 107.5 ?
    C20 C10 C12 . . 105.24(14) ?
    C20 C10 C9 . . 114.03(15) ?
    C12 C10 C9 . . 115.75(15) ?
    C20 C10 C11 . . 107.15(14) ?
    C12 C10 C11 . . 108.81(15) ?
    C9 C10 C11 . . 105.52(15) ?
    C5 C11 C21 . . 114.36(15) ?
    C5 C11 C15 . . 101.29(14) ?
    C21 C11 C15 . . 112.32(14) ?
    C5 C11 C10 . . 105.56(14) ?
    C21 C11 C10 . . 111.03(15) ?
    C15 C11 C10 . . 111.77(14) ?
    C10 C12 C13 . . 109.52(14) ?
    C10 C12 H12A . . 109.8 ?
    C13 C12 H12A . . 109.8 ?
    C10 C12 H12B . . 109.8 ?
    C13 C12 H12B . . 109.8 ?
    H12A C12 H12B . . 108.2 ?
    C16 C13 C12 . . 111.21(16) ?
    C16 C13 C14 . . 107.99(14) ?
    C12 C13 C14 . . 109.82(13) ?
    C16 C13 H13 . . 109.3 ?
    C12 C13 H13 . . 109.3 ?
    C14 C13 H13 . . 109.3 ?
    O3 C14 C19 . . 107.84(14) ?
    O3 C14 C15 . . 114.23(15) ?
    C19 C14 C15 . . 109.89(13) ?
    O3 C14 C13 . . 113.10(13) ?
    C19 C14 C13 . . 107.12(15) ?
    C15 C14 C13 . . 104.43(13) ?
    O2 C15 C14 . . 112.14(13) ?
    O2 C15 C11 . . 107.22(13) ?
    C14 C15 C11 . . 108.33(14) ?
    O2 C15 H15 . . 109.7 ?
    C14 C15 H15 . . 109.7 ?
    C11 C15 H15 . . 109.7 ?
    O4 C16 O5 . . 123.30(18) ?
    O4 C16 C13 . . 124.74(17) ?
    O5 C16 C13 . . 111.95(16) ?
    O5 C17 H17A . . 109.5 ?
    O5 C17 H17B . . 109.5 ?
    H17A C17 H17B . . 109.5 ?
    O5 C17 H17C . . 109.5 ?
    H17A C17 H17C . . 109.5 ?
    H17B C17 H17C . . 109.5 ?
    O3 C18 H18A . . 109.5 ?
    O3 C18 H18B . . 109.5 ?
    H18A C18 H18B . . 109.5 ?
    O3 C18 H18C . . 109.5 ?
    H18A C18 H18C . . 109.5 ?
    H18B C18 H18C . . 109.5 ?
    C20 C19 C14 . . 115.44(16) ?
    C20 C19 H19 . . 122.3 ?
    C14 C19 H19 . . 122.3 ?
    C19 C20 C10 . . 114.87(16) ?
    C19 C20 H20 . . 122.6 ?
    C10 C20 H20 . . 122.6 ?
    C22 C21 C11 . . 112.26(16) ?
    C22 C21 H21A . . 109.2 ?
    C11 C21 H21A . . 109.2 ?
    C22 C21 H21B . . 109.2 ?
    C11 C21 H21B . . 109.2 ?
    H21A C21 H21B . . 107.9 ?
    N1 C22 C21 . . 110.23(17) ?
    N1 C22 H22A . . 109.6 ?
    C21 C22 H22A . . 109.6 ?
    N1 C22 H22B . . 109.6 ?
    C21 C22 H22B . . 109.6 ?
    H22A C22 H22B . . 108.1 ?
    N1 C23 H23A . . 109.5 ?
    N1 C23 H23B . . 109.5 ?
    H23A C23 H23B . . 109.5 ?
    N1 C23 H23C . . 109.5 ?
    H23A C23 H23C . . 109.5 ?
    H23B C23 H23C . . 109.5 ?
    C22 N1 C23 . . 111.90(18) ?
    C22 N1 C9 . . 112.11(17) ?
    C23 N1 C9 . . 112.95(17) ?
    C1 O1 C7 . . 116.17(18) ?
    C6 O2 C15 . . 107.29(14) ?
    C14 O3 C18 . . 116.21(15) ?
    C16 O5 C17 . . 115.13(17) ?
loop_
    _geom_torsion_atom_site_label_1
    _geom_torsion_atom_site_label_2
    _geom_torsion_atom_site_label_3
    _geom_torsion_atom_site_label_4
    _geom_torsion_site_symmetry_1
    _geom_torsion_site_symmetry_2
    _geom_torsion_site_symmetry_3
    _geom_torsion_site_symmetry_4
    _geom_torsion
    _geom_torsion_publ_flag
    O1 C1 C2 C3 . . . . -171.3(2) ?
    C6 C1 C2 C3 . . . . 2.5(3) ?
    C1 C2 C3 C4 . . . . -3.8(4) ?
    C2 C3 C4 C5 . . . . -2.2(3) ?
    C2 C3 C4 C8 . . . . 166.8(2) ?
    C3 C4 C5 C6 . . . . 10.0(3) ?
    C8 C4 C5 C6 . . . . -159.66(19) ?
    C3 C4 C5 C11 . . . . 170.57(18) ?
    C8 C4 C5 C11 . . . . 0.9(3) ?
    C4 C5 C6 O2 . . . . 160.73(17) ?
    C11 C5 C6 O2 . . . . -2.2(2) ?
    C4 C5 C6 C1 . . . . -11.7(3) ?
    C11 C5 C6 C1 . . . . -174.64(17) ?
    O1 C1 C6 O2 . . . . 6.9(3) ?
    C2 C1 C6 O2 . . . . -166.41(19) ?
    O1 C1 C6 C5 . . . . 178.25(19) ?
    C2 C1 C6 C5 . . . . 4.9(3) ?
    C5 C4 C8 C9 . . . . 6.1(3) ?
    C3 C4 C8 C9 . . . . -162.6(2) ?
    C4 C8 C9 N1 . . . . -97.5(2) ?
    C4 C8 C9 C10 . . . . 25.9(3) ?
    N1 C9 C10 C20 . . . . -178.89(16) ?
    C8 C9 C10 C20 . . . . 54.6(2) ?
    N1 C9 C10 C12 . . . . -56.6(2) ?
    C8 C9 C10 C12 . . . . 176.87(18) ?
    N1 C9 C10 C11 . . . . 63.79(18) ?
    C8 C9 C10 C11 . . . . -62.8(2) ?
    C6 C5 C11 C21 . . . . -112.91(18) ?
    C4 C5 C11 C21 . . . . 84.3(2) ?
    C6 C5 C11 C15 . . . . 8.13(19) ?
    C4 C5 C11 C15 . . . . -154.69(18) ?
    C6 C5 C11 C10 . . . . 124.75(16) ?
    C4 C5 C11 C10 . . . . -38.1(2) ?
    C20 C10 C11 C5 . . . . -55.15(18) ?
    C12 C10 C11 C5 . . . . -168.46(14) ?
    C9 C10 C11 C5 . . . . 66.73(17) ?
    C20 C10 C11 C21 . . . . -179.60(13) ?
    C12 C10 C11 C21 . . . . 67.09(18) ?
    C9 C10 C11 C21 . . . . -57.73(18) ?
    C20 C10 C11 C15 . . . . 54.12(18) ?
    C12 C10 C11 C15 . . . . -59.19(17) ?
    C9 C10 C11 C15 . . . . 175.99(14) ?
    C20 C10 C12 C13 . . . . -60.31(19) ?
    C9 C10 C12 C13 . . . . 172.82(16) ?
    C11 C10 C12 C13 . . . . 54.25(19) ?
    C10 C12 C13 C16 . . . . 126.85(16) ?
    C10 C12 C13 C14 . . . . 7.4(2) ?
    C16 C13 C14 O3 . . . . 46.6(2) ?
    C12 C13 C14 O3 . . . . 168.04(15) ?
    C16 C13 C14 C19 . . . . -72.07(17) ?
    C12 C13 C14 C19 . . . . 49.36(19) ?
    C16 C13 C14 C15 . . . . 171.38(14) ?
    C12 C13 C14 C15 . . . . -67.18(17) ?
    O3 C14 C15 O2 . . . . -55.46(18) ?
    C19 C14 C15 O2 . . . . 65.87(18) ?
    C13 C14 C15 O2 . . . . -179.52(13) ?
    O3 C14 C15 C11 . . . . -173.59(13) ?
    C19 C14 C15 C11 . . . . -52.26(18) ?
    C13 C14 C15 C11 . . . . 62.35(16) ?
    C5 C11 C15 O2 . . . . -10.94(17) ?
    C21 C11 C15 O2 . . . . 111.52(16) ?
    C10 C11 C15 O2 . . . . -122.92(14) ?
    C5 C11 C15 C14 . . . . 110.28(15) ?
    C21 C11 C15 C14 . . . . -127.26(15) ?
    C10 C11 C15 C14 . . . . -1.70(18) ?
    C12 C13 C16 O4 . . . . -37.8(3) ?
    C14 C13 C16 O4 . . . . 82.8(2) ?
    C12 C13 C16 O5 . . . . 142.17(16) ?
    C14 C13 C16 O5 . . . . -97.26(17) ?
    O3 C14 C19 C20 . . . . -178.76(16) ?
    C15 C14 C19 C20 . . . . 56.2(2) ?
    C13 C14 C19 C20 . . . . -56.72(19) ?
    C14 C19 C20 C10 . . . . 1.0(2) ?
    C12 C10 C20 C19 . . . . 59.6(2) ?
    C9 C10 C20 C19 . . . . -172.53(17) ?
    C11 C10 C20 C19 . . . . -56.2(2) ?
    C5 C11 C21 C22 . . . . -66.6(2) ?
    C15 C11 C21 C22 . . . . 178.70(16) ?
    C10 C11 C21 C22 . . . . 52.7(2) ?
    C11 C21 C22 N1 . . . . -50.8(2) ?
    C21 C22 N1 C23 . . . . -173.61(17) ?
    C21 C22 N1 C9 . . . . 58.3(2) ?
    C10 C9 N1 C22 . . . . -66.6(2) ?
    C8 C9 N1 C22 . . . . 58.2(2) ?
    C10 C9 N1 C23 . . . . 165.85(17) ?
    C8 C9 N1 C23 . . . . -69.3(2) ?
    C6 C1 O1 C7 . . . . 45.0(3) ?
    C2 C1 O1 C7 . . . . -141.8(2) ?
    C5 C6 O2 C15 . . . . -5.3(2) ?
    C1 C6 O2 C15 . . . . 166.61(18) ?
    C14 C15 O2 C6 . . . . -108.49(15) ?
    C11 C15 O2 C6 . . . . 10.29(18) ?
    C19 C14 O3 C18 . . . . -168.91(17) ?
    C15 C14 O3 C18 . . . . -46.5(2) ?
    C13 C14 O3 C18 . . . . 72.8(2) ?
    O4 C16 O5 C17 . . . . 0.6(3) ?
    C13 C16 O5 C17 . . . . -179.37(16) ?
loop_
    _geom_hbond_atom_site_label_D
    _geom_hbond_atom_site_label_H
    _geom_hbond_atom_site_label_A
    _geom_hbond_site_symmetry_A
    _geom_hbond_distance_DH
    _geom_hbond_distance_HA
    _geom_hbond_distance_DA
    _geom_hbond_angle_DHA
    C7 H7A O2 . 0.96 2.34 3.002(3) 125.4
    C12 H12B O4 . 0.97 2.46 2.899(2) 107.2
    C15 H15 O4 1_655 0.98 2.53 3.483(2) 164.7
    C17 H17C O2 4_646 0.96 2.62 3.533(3) 158.2
data_global
_journal_date_recd_electronic     2009-02-26
_journal_date_accepted     2009-03-13
_journal_name_full     'Acta Crystallographica, Section E'
_journal_year     2009
_journal_volume     65
_journal_issue      4
_journal_page_first     o864
_journal_page_last     o864
_journal_paper_category     QO
_journal_coeditor_code     HK2636
_publ_contact_author_name     'Buyukgungor, Orhan'
_publ_contact_author_address
;
Department of Physics
Faculty of Arts and Science
Ondokuz Mayis University
TR-55139 Kurupelit Samsun
Turkey
;
_publ_contact_author_email     orhanb@omu.edu.tr
_publ_contact_author_fax     '++90(362) 457 6081'
_publ_contact_author_phone     '++90(362) 312 1919 ext. 5196'
_publ_section_title
;
7\a-Methoxycarbonyl-6,7,8,14-tetrahydro-6,14-<i>endo</i>-ethenothebaine
;
loop_
    _publ_author_name
    _publ_author_address
    'Odaba\,so\(glu, Mustafa'
;
Chemistry Programme
Denizli Higher Vocational School
Pamukkale University
TR-20159 K\?in\?ikl\?i
Denizli
Turkey
;
    'Serkan Yavuz'
;
Department of Chemistry
Faculty of Arts and Science
Gazi University
Ankara
Turkey
;
    '\"Ozg\"ur Pamir'
;
Department of Chemistry
Faculty of Arts and Science
Gazi University
Ankara
Turkey
;
    'Y\?ild\?ir\?ir, Y\?ilmaz '
;
Department of Chemistry
Faculty of Arts and Science
Gazi University
Ankara
Turkey
;
    'B\"uy\"ukg\"ung\"or, Orhan'
;
Department of Physics
Faculty of Arts and Science
Ondokuz May\?is University
TR-55139 Kurupelit Samsun
Turkey
;
