# Supplementary material for: 7α-Methoxy­carbonyl-6,7,8,14-tetra­hydro-6,14-endo-ethenothebaine
Source: Acta Crystallogr Sect E Struct Rep Online. 2009 Mar 25;65(Pt 4):o864. doi: 10.1107/S1600536809009362 (PMC2968994; doi:10.1107/S1600536809009362)
Supplement: Supplementary file 2 [file e-65-0o864-Isup2.hkl]

#
# h,k,l, Fc-squared, Fo-squared, sigma(Fo-squared) and status flag
#
data_I
_shelx_title ' TEST STRUCTURE D:\DATA\OMYILMAZ10_DENE\OMYILMAZ10'
_shelx_refln_list_code          4
_shelx_F_calc_maximum      176.82
_exptl_crystal_F_000       848.00
_reflns_d_resolution_high  0.7890
 
loop_
 _symmetry_equiv_pos_as_xyz
 'x, y, z'
 '-x+1/2, -y, z+1/2'
 'x+1/2, -y+1/2, -z'
 '-x, y+1/2, -z+1/2'
 
_cell_length_a     6.5604
_cell_length_b    10.4082
_cell_length_c    29.1382
_cell_angle_alpha  90.000
_cell_angle_beta   90.000
_cell_angle_gamma  90.000
 
_shelx_F_squared_multiplier     1.000
 
loop_
 _refln_index_h
 _refln_index_k
 _refln_index_l
 _refln_F_squared_calc
 _refln_F_squared_meas
 _refln_F_squared_sigma
 _refln_observed_status
   2   0   0     2143.29     2104.82     14.77 o
   4   0   0       83.77       82.48      4.38 o
   6   0   0       11.59       12.65      4.06 o
   8   0   0       69.71       76.07      6.15 o
   1   1   0    13530.20    12438.58    111.81 o
   2   1   0     1439.70     1488.12     18.34 o
   3   1   0       16.99       17.49      2.39 o
   4   1   0     1302.26     1332.05     17.16 o
   5   1   0      283.31      260.78      3.60 o
   6   1   0        4.67        9.40      2.36 o
   7   1   0       47.90       51.18      2.95 o
   8   1   0        2.37        4.48      3.42 o
   0   2   0      712.92      800.73      6.73 o
   1   2   0    10295.62     9674.06    113.94 o
   2   2   0     3991.60     4056.63     47.23 o
   3   2   0     1013.94     1072.98     16.84 o
   4   2   0        8.11        8.12      2.68 o
   5   2   0     1270.97     1245.54     18.33 o
   6   2   0       71.38       78.36      3.06 o
   7   2   0       44.99       45.74      3.52 o
   8   2   0        1.88        5.68      3.98 o
   1   3   0      468.39      462.80      4.80 o
   2   3   0       64.20       63.99      2.38 o
   3   3   0     1288.30     1411.63     19.01 o
   4   3   0     1196.04     1131.21     11.06 o
   5   3   0      707.20      715.62     10.59 o
   6   3   0      256.30      258.74      6.88 o
   7   3   0        0.59        0.60      3.15 o
   8   3   0       20.93       16.53      4.00 o
   0   4   0     5475.00     5277.45     66.76 o
   1   4   0      300.22      349.26      4.48 o
   2   4   0       34.46       37.94      2.42 o
   3   4   0      114.48      108.22      2.42 o
   4   4   0        6.19        9.07      2.20 o
   5   4   0       26.60       30.44      2.46 o
   6   4   0      215.19      197.21      2.98 o
   7   4   0        0.06        4.80      3.22 o
   1   5   0      155.33      131.18      2.29 o
   2   5   0      612.08      754.78      8.78 o
   3   5   0       94.99       90.80      2.42 o
   4   5   0       25.36       29.59      2.30 o
   5   5   0        3.48        1.36      2.32 o
   6   5   0        7.91       12.05      2.73 o
   7   5   0       29.65       29.55      3.12 o
   0   6   0        0.25        8.22      2.48 o
   1   6   0     1509.15     1515.81     13.55 o
   2   6   0        2.19        2.88      1.93 o
   3   6   0      235.88      248.00      2.53 o
   4   6   0       82.38       81.84      2.45 o
   5   6   0       82.06       76.44      3.02 o
   6   6   0      104.44      100.26      2.60 o
   7   6   0        1.18        2.65      3.03 o
   1   7   0       51.95       52.24      1.96 o
   2   7   0        1.50        2.35      2.16 o
   3   7   0        0.01        1.18      2.14 o
   4   7   0      185.53      166.04      2.55 o
   5   7   0       64.46       57.11      2.19 o
   6   7   0       76.20       75.94      2.55 o
   7   7   0       22.98       26.10      3.31 o
   0   8   0      307.04      262.17      8.53 o
   1   8   0      383.19      361.85      7.75 o
   2   8   0        0.07       -1.17      2.51 o
   3   8   0       17.44       12.45      2.35 o
   4   8   0        0.46        1.54      1.99 o
   5   8   0        1.51        2.99      2.16 o
   6   8   0       48.83       49.21      2.48 o
   1   9   0      252.77      240.08      6.09 o
   2   9   0        7.14       11.46      2.17 o
   3   9   0      136.86      126.55      2.51 o
   4   9   0       43.47       43.99      1.95 o
   5   9   0        0.58        3.47      2.27 o
   6   9   0       16.81       15.17      2.40 o
   0  10   0      460.66      485.27     14.09 o
   1  10   0      518.22      508.06     11.56 o
   2  10   0      137.54      138.03      4.92 o
   3  10   0      113.61      106.49      2.40 o
   4  10   0        6.68        8.67      2.10 o
   5  10   0        4.04        5.57      2.25 o
   1  11   0       89.26      101.96      2.52 o
   2  11   0       92.18       88.25      4.03 o
   3  11   0       46.23       51.84      2.29 o
   4  11   0        2.46        5.05      2.14 o
   0  12   0        3.56       10.03      3.21 o
   1  12   0        0.05        1.46      2.83 o
   2  12   0      119.95      105.42      3.96 o
   3  12   0        0.78        1.53      2.40 o
   1  13   0       16.88       17.00      3.92 o
   1   0   1     5071.50     4939.76     25.19 o
   2   0   1       56.02       61.91      3.27 o
   3   0   1      631.50      636.48      4.78 o
   4   0   1      259.75      227.26      3.38 o
   5   0   1      269.90      257.37      3.65 o
   6   0   1        5.05        6.75      2.80 o
   7   0   1        0.96        1.65      2.66 o
   8   0   1        7.09        7.35      3.03 o
   0   1   1      619.34      632.03      6.55 o
   1   1   1       83.83       90.25      2.58 o
   2   1   1     4040.35     3725.94     26.48 o
   3   1   1      886.23      942.86      7.20 o
   4   1   1      219.79      207.62      2.56 o
   5   1   1       67.89       70.20      2.00 o
   6   1   1       30.59       33.67      1.97 o
   7   1   1       29.19       32.35      2.12 o
   8   1   1       10.89        9.51      2.25 o
   0   2   1     6002.73     5718.20     49.36 o
   1   2   1     2173.84     2155.57     22.31 o
   2   2   1      314.73      306.72      2.53 o
   3   2   1       46.54       47.06      1.63 o
   4   2   1      950.89      945.09      7.66 o
   5   2   1      158.86      167.08      2.17 o
   6   2   1       80.67       81.96      2.07 o
   7   2   1       43.95       46.48      2.07 o
   8   2   1       39.93       34.62      2.40 o
   0   3   1      210.32      195.26      2.84 o
   1   3   1     4081.95     3948.64     30.65 o
   2   3   1      489.67      540.20      6.12 o
   3   3   1      499.21      515.53      3.73 o
   4   3   1      228.64      246.27      2.24 o
   5   3   1      110.37      114.48      2.17 o
   6   3   1       17.35       22.11      1.97 o
   7   3   1       18.40       18.22      2.59 o
   8   3   1       13.85        9.22      2.81 o
   0   4   1     2757.26     2497.95     14.64 o
   1   4   1      889.88      879.83      7.54 o
   2   4   1     1957.82     1913.29     12.47 o
   3   4   1      364.42      366.37      2.97 o
   4   4   1       54.22       46.49      1.64 o
   5   4   1      459.27      480.94      4.21 o
   6   4   1       24.43       26.50      1.97 o
   7   4   1        2.51        5.20      2.23 o
   0   5   1      299.73      327.36      3.25 o
   1   5   1      882.55      890.65      7.09 o
   2   5   1      264.49      232.71      1.83 o
   3   5   1      184.72      198.61      1.84 o
   4   5   1      182.14      171.15      1.86 o
   5   5   1       58.03       59.49      1.71 o
   6   5   1        8.12        8.07      1.66 o
   7   5   1        8.30        6.90      2.14 o
   0   6   1      373.13      335.25      4.62 o
   1   6   1      104.32      106.34      1.50 o
   2   6   1       36.46       38.62      1.47 o
   3   6   1       60.64       62.58      1.52 o
   4   6   1       20.22       27.08      1.44 o
   5   6   1      184.99      177.26      1.86 o
   6   6   1       13.72       12.16      1.74 o
   7   6   1       40.26       39.54      1.99 o
   0   7   1       77.76       75.25      2.27 o
   1   7   1      972.25      925.02      6.83 o
   2   7   1      100.57      109.55      1.62 o
   3   7   1       18.04       18.52      1.41 o
   4   7   1      180.82      156.80      1.60 o
   5   7   1      203.52      188.19      1.97 o
   6   7   1       19.18       22.85      1.63 o
   7   7   1       47.65       49.13      2.57 o
   0   8   1      286.68      316.58      3.15 o
   1   8   1      504.27      482.47      3.53 o
   2   8   1        0.75        0.93      1.38 o
   3   8   1       15.40       20.55      1.70 o
   4   8   1      203.58      210.61      1.71 o
   5   8   1       18.85       18.04      1.46 o
   6   8   1       14.25       16.16      1.55 o
   0   9   1      728.66      718.36      7.38 o
   1   9   1      276.41      273.33      3.46 o
   2   9   1       31.31       30.47      1.76 o
   3   9   1       33.60       32.31      1.64 o
   4   9   1       56.40       61.05      1.57 o
   5   9   1        7.25        8.15      1.51 o
   6   9   1        6.42        6.12      1.66 o
   0  10   1      956.94      964.94     21.92 o
   1  10   1      410.48      414.71      4.78 o
   2  10   1      264.18      249.58      4.23 o
   3  10   1       16.50       17.18      1.57 o
   4  10   1       10.79        8.01      1.46 o
   5  10   1       23.80       26.02      1.57 o
   0  11   1        1.61        4.85      2.77 o
   1  11   1       34.34       32.11      1.68 o
   2  11   1       15.09       19.87      1.73 o
   3  11   1       37.51       39.29      1.55 o
   4  11   1       50.27       51.64      1.63 o
   0  12   1        0.68        7.43      3.19 o
   1  12   1       65.58       61.96      1.85 o
   2  12   1       52.17       55.00      1.77 o
   3  12   1      144.76      142.71      5.24 o
   0  13   1        3.74        1.32      3.07 o
   1  13   1        2.91        3.69      1.70 o
   0   0   2     3447.42     3610.78     33.10 o
   1   0   2    31266.76    26456.73    215.99 o
   2   0   2      172.48      171.11      3.43 o
   3   0   2     4406.53     4614.30     50.63 o
   4   0   2       69.13       75.43      3.16 o
   5   0   2       35.03       35.02      2.97 o
   6   0   2       13.63       17.32      2.91 o
   7   0   2       24.61       26.36      3.05 o
   8   0   2       16.52       13.46      3.41 o
   0   1   2    15439.21    14649.78    249.46 o
   1   1   2     7162.63     6939.49     98.08 o
   2   1   2      984.53      894.24      6.60 o
   3   1   2     1264.17     1265.39      9.02 o
   4   1   2       24.84       26.27      1.88 o
   5   1   2      648.97      631.22      6.31 o
   6   1   2       74.61       74.69      2.19 o
   7   1   2        9.52       11.64      2.04 o
   8   1   2       74.20       77.01      2.57 o
   0   2   2     4365.52     4279.49     44.16 o
   1   2   2     3575.18     3441.05     36.99 o
   2   2   2     2430.60     2319.86     17.91 o
   3   2   2     1890.52     1960.03     16.58 o
   4   2   2     1039.76     1117.20     10.19 o
   5   2   2      618.85      615.70      6.13 o
   6   2   2       98.99       91.39      2.03 o
   7   2   2        4.77        7.82      2.05 o
   8   2   2        6.73        6.23      2.59 o
   0   3   2     4251.19     4069.86     34.72 o
   1   3   2      362.61      317.34      2.92 o
   2   3   2      553.25      578.30      5.20 o
   3   3   2       34.11       43.70      1.64 o
   4   3   2       22.51       18.68      1.68 o
   5   3   2      919.65      940.74      9.97 o
   6   3   2      611.31      583.31      9.21 o
   7   3   2      101.60       97.27      2.75 o
   8   3   2       11.54       13.19      2.90 o
   0   4   2     3688.11     3610.01     48.78 o
   1   4   2      263.51      253.84      2.52 o
   2   4   2      714.71      818.13      5.56 o
   3   4   2      540.32      536.22      5.54 o
   4   4   2      135.90      139.91      1.89 o
   5   4   2      208.68      199.06      2.76 o
   6   4   2       46.68       48.97      1.93 o
   7   4   2       22.55       21.19      2.17 o
   0   5   2       31.71       40.40      1.85 o
   1   5   2      392.72      486.49      3.26 o
   2   5   2       51.03       40.76      1.54 o
   3   5   2       86.01       88.24      1.52 o
   4   5   2        9.60       11.79      1.43 o
   5   5   2       23.00       26.24      1.72 o
   6   5   2       59.94       57.92      1.92 o
   7   5   2       14.00       13.07      2.05 o
   0   6   2      785.87      735.65      6.40 o
   1   6   2      693.90      714.39      5.60 o
   2   6   2      222.99      220.96      2.62 o
   3   6   2       76.15       72.55      1.67 o
   4   6   2      221.11      206.51      2.10 o
   5   6   2      139.43      138.53      1.66 o
   6   6   2       31.91       29.30      1.81 o
   7   6   2        2.53        1.57      2.15 o
   0   7   2       36.96       28.08      1.97 o
   1   7   2       30.22       31.58      1.40 o
   2   7   2      249.34      235.68      1.82 o
   3   7   2       24.16       22.26      1.49 o
   4   7   2      104.21      115.74      1.82 o
   5   7   2      116.07      114.07      1.88 o
   6   7   2       13.83       16.52      1.76 o
   7   7   2       15.81       14.70      2.58 o
   0   8   2     1027.31     1029.70     10.58 o
   1   8   2      134.86      124.11      1.97 o
   2   8   2      182.93      194.75      1.72 o
   3   8   2       14.70       17.77      1.38 o
   4   8   2       46.32       41.96      1.53 o
   5   8   2        3.73        4.59      1.38 o
   6   8   2        7.44        7.53      1.69 o
   0   9   2     1300.77     1314.32      9.44 o
   1   9   2       26.58       34.96      1.46 o
   2   9   2        2.34        3.01      1.37 o
   3   9   2        4.89        5.57      1.34 o
   4   9   2       26.19       22.40      1.48 o
   5   9   2       27.22       25.09      1.51 o
   6   9   2        0.10        2.78      1.63 o
   0  10   2       29.82       25.01      2.73 o
   1  10   2      122.80      121.87      2.39 o
   2  10   2       28.44       31.73      1.57 o
   3  10   2       23.29       23.59      1.61 o
   4  10   2       20.83       15.66      1.45 o
   5  10   2        4.32        4.93      1.56 o
   0  11   2       54.03       59.49      2.46 o
   1  11   2       17.13       19.13      1.59 o
   2  11   2      153.73      155.93      3.31 o
   3  11   2       73.05       67.18      1.66 o
   4  11   2       19.10       17.67      1.65 o
   0  12   2       10.94       12.76      3.16 o
   1  12   2        8.68        9.00      1.80 o
   2  12   2       21.98       20.40      1.75 o
   3  12   2       52.05       50.74      1.84 o
   0  13   2        6.29        7.36      2.31 o
   1  13   2       36.80       34.69      2.19 o
   1   0   3     6774.23     6479.82     73.68 o
   2   0   3      173.15      171.05      3.36 o
   3   0   3      208.57      214.61      3.23 o
   4   0   3      485.63      416.70      6.73 o
   5   0   3       50.21       48.80      2.50 o
   6   0   3      105.56      101.06      3.36 o
   7   0   3        5.23        6.12      2.70 o
   8   0   3       23.84       23.61      3.41 o
   0   1   3      331.84      351.14      4.71 o
   1   1   3     6541.15     6275.55     49.99 o
   2   1   3     2253.29     2337.48     15.52 o
   3   1   3      172.42      173.65      2.13 o
   4   1   3      407.60      423.35      4.38 o
   5   1   3       20.16       21.62      1.88 o
   6   1   3       22.77       25.10      2.04 o
   7   1   3       56.52       55.44      2.05 o
   8   1   3       10.01       10.06      2.46 o
   0   2   3     1240.98     1261.46     15.39 o
   1   2   3     3726.15     3516.96     33.29 o
   2   2   3     1526.24     1484.39      9.75 o
   3   2   3       63.77       68.56      1.74 o
   4   2   3      100.65      113.15      1.80 o
   5   2   3      140.20      138.88      2.16 o
   6   2   3      308.95      316.02      4.97 o
   7   2   3       10.35       11.90      2.21 o
   8   2   3       65.87       62.02      2.48 o
   0   3   3     6000.82     5616.84     50.23 o
   1   3   3     3908.07     3872.01     33.93 o
   2   3   3     3108.15     3097.76     24.76 o
   3   3   3      812.75      867.44      7.50 o
   4   3   3      408.04      420.54      3.26 o
   5   3   3       10.96       12.77      1.69 o
   6   3   3       28.14       30.20      1.83 o
   7   3   3        4.14        8.43      2.58 o
   8   3   3       19.54       19.50      2.93 o
   0   4   3       98.67       98.90      2.32 o
   1   4   3      878.82      904.50      7.00 o
   2   4   3     1516.74     1668.53     14.93 o
   3   4   3      279.83      319.39      2.84 o
   4   4   3      415.86      411.71      4.26 o
   5   4   3      145.01      147.68      1.87 o
   6   4   3       50.11       50.58      2.07 o
   7   4   3        9.08       10.62      2.23 o
   0   5   3      286.02      275.07      3.98 o
   1   5   3     1600.00     1541.19     11.02 o
   2   5   3       62.18       60.65      1.52 o
   3   5   3        8.49       15.16      1.35 o
   4   5   3        3.17        3.22      1.54 o
   5   5   3       59.57       56.94      1.65 o
   6   5   3        5.76        6.47      1.71 o
   7   5   3        6.73        9.52      2.10 o
   0   6   3     1077.80     1133.64     12.00 o
   1   6   3       46.49       38.94      1.41 o
   2   6   3      306.76      337.92      2.62 o
   3   6   3       91.49       86.09      1.58 o
   4   6   3      178.47      186.92      1.85 o
   5   6   3        7.79        8.15      1.40 o
   6   6   3        5.08        7.27      1.77 o
   7   6   3       57.27       64.38      2.80 o
   0   7   3      221.30      218.41      2.57 o
   1   7   3       32.88       36.50      1.50 o
   2   7   3      106.82       98.84      1.57 o
   3   7   3       34.49       34.45      1.35 o
   4   7   3      275.62      273.52      2.59 o
   5   7   3      239.24      228.44      2.80 o
   6   7   3       14.49       18.05      1.69 o
   7   7   3       50.11       45.98      3.77 o
   0   8   3       61.12       62.11      2.15 o
   1   8   3       16.00       20.05      1.40 o
   2   8   3       35.25       40.47      1.64 o
   3   8   3       52.12       50.49      1.48 o
   4   8   3        6.26        3.62      1.31 o
   5   8   3       12.64       16.85      1.38 o
   6   8   3       54.65       52.91      1.58 o
   0   9   3       13.82       14.40      2.08 o
   1   9   3      190.75      189.06      2.19 o
   2   9   3       63.67       64.61      1.46 o
   3   9   3        1.83        2.34      1.49 o
   4   9   3       66.84       69.54      1.57 o
   5   9   3       29.57       32.01      1.55 o
   6   9   3       17.32       18.56      1.89 o
   0  10   3        0.75        2.97      2.08 o
   1  10   3      271.76      254.79      3.60 o
   2  10   3       28.63       23.48      1.46 o
   3  10   3      148.79      148.59      2.71 o
   4  10   3       22.47       24.21      1.43 o
   5  10   3        7.38        7.71      1.46 o
   0  11   3        3.13        9.79      3.02 o
   1  11   3       31.91       28.24      1.64 o
   2  11   3       40.05       37.99      1.65 o
   3  11   3      111.02      106.88      1.77 o
   4  11   3       16.41       14.40      1.61 o
   0  12   3        0.79        1.36      2.24 o
   1  12   3        8.55        8.92      1.76 o
   2  12   3       28.05       28.37      1.63 o
   3  12   3       53.75       55.35      1.83 o
   0  13   3        0.63        0.81      2.60 o
   1  13   3       31.60       28.11      2.02 o
   0   0   4     5502.93     5225.02     43.87 o
   1   0   4     2398.73     2509.73     23.88 o
   2   0   4     6239.38     5931.04     52.43 o
   3   0   4       82.54       80.95      2.77 o
   4   0   4      123.49      143.23      3.05 o
   5   0   4       63.33       70.01      3.20 o
   6   0   4        0.11       -1.26      2.99 o
   7   0   4        3.37        7.79      3.01 o
   8   0   4       56.25       54.26      3.21 o
   0   1   4     1753.73     1725.63     19.04 o
   1   1   4     5693.86     5517.53     36.26 o
   2   1   4      996.85      962.74      7.38 o
   3   1   4        2.43        2.97      1.53 o
   4   1   4      461.56      487.56      4.83 o
   5   1   4      377.43      362.79      4.19 o
   6   1   4       44.52       44.70      1.88 o
   7   1   4       45.98       42.03      2.01 o
   8   1   4        7.97        6.88      2.16 o
   0   2   4     3398.98     3252.31     41.00 o
   1   2   4      611.53      561.91      5.51 o
   2   2   4       55.93       52.70      1.78 o
   3   2   4      460.77      471.67      4.38 o
   4   2   4       64.06       64.15      1.82 o
   5   2   4      276.56      281.31      4.23 o
   6   2   4        4.97        6.06      2.17 o
   7   2   4       25.83       30.72      2.11 o
   8   2   4        2.79        4.67      2.30 o
   0   3   4       44.43       37.55      2.66 o
   1   3   4     1936.11     1820.38     12.19 o
   2   3   4      952.99      978.24      7.14 o
   3   3   4      153.98      160.56      1.85 o
   4   3   4       69.89       77.79      1.70 o
   5   3   4      477.33      474.74      3.97 o
   6   3   4       32.40       31.33      1.86 o
   7   3   4       63.79       68.70      2.69 o
   8   3   4       10.64       12.88      2.62 o
   0   4   4     2631.80     2622.97     29.88 o
   1   4   4      813.69      859.93     10.56 o
   2   4   4      252.53      248.14      2.41 o
   3   4   4      123.73      105.87      1.49 o
   4   4   4      241.40      243.45      2.57 o
   5   4   4       52.70       56.32      1.66 o
   6   4   4       18.94       21.85      2.02 o
   7   4   4       15.66       14.85      2.31 o
   0   5   4      220.23      211.33      2.59 o
   1   5   4      110.79      126.93      1.67 o
   2   5   4      325.68      347.48      2.50 o
   3   5   4       86.58       83.39      1.47 o
   4   5   4      170.56      156.93      1.72 o
   5   5   4      213.18      218.67      1.92 o
   6   5   4      132.77      136.41      2.11 o
   7   5   4       28.96       25.26      2.19 o
   0   6   4      930.65      924.01      9.24 o
   1   6   4       62.00       69.62      1.41 o
   2   6   4      781.77      818.86      6.15 o
   3   6   4       82.82       84.70      1.58 o
   4   6   4        7.06        6.94      1.34 o
   5   6   4       28.21       34.13      1.36 o
   6   6   4       57.40       61.27      1.83 o
   7   6   4       25.61       23.02      2.06 o
   0   7   4        0.74        1.83      2.16 o
   1   7   4      190.65      202.60      1.70 o
   2   7   4      443.95      469.83      3.27 o
   3   7   4      102.94      102.06      1.43 o
   4   7   4      193.99      185.28      2.56 o
   5   7   4       52.61       55.80      1.51 o
   6   7   4        8.05        6.52      1.71 o
   0   8   4        9.43       14.52      1.90 o
   1   8   4      372.65      390.95      3.95 o
   2   8   4       88.55       98.41      1.45 o
   3   8   4      205.02      197.01      1.97 o
   4   8   4       24.28       28.82      1.24 o
   5   8   4       58.13       58.12      1.62 o
   6   8   4        4.83        5.44      1.64 o
   0   9   4      164.72      151.49      2.63 o
   1   9   4      194.64      200.02      2.45 o
   2   9   4      101.63       95.57      1.73 o
   3   9   4       36.13       33.00      1.34 o
   4   9   4        8.83       11.92      1.36 o
   5   9   4       72.86       76.21      1.64 o
   6   9   4       11.12        7.77      4.32 o
   0  10   4        1.47        2.15      1.85 o
   1  10   4       14.04       13.76      1.45 o
   2  10   4       15.93       18.53      1.37 o
   3  10   4       13.49       11.50      1.34 o
   4  10   4       11.44       11.94      1.45 o
   5  10   4        4.50        5.64      1.62 o
   0  11   4       22.30       21.56      2.29 o
   1  11   4        8.26        9.10      1.42 o
   2  11   4        7.11        7.63      1.50 o
   3  11   4        9.37       10.32      1.44 o
   4  11   4       25.45       24.57      1.55 o
   0  12   4        0.44        4.77      2.38 o
   1  12   4        9.56       13.99      1.78 o
   2  12   4       50.08       49.52      1.77 o
   3  12   4        3.25        3.79      1.65 o
   0  13   4       13.59       16.23      2.78 o
   1  13   4       11.12       14.63      4.81 o
   1   0   5     1133.78     1035.57      9.58 o
   2   0   5     5657.24     5473.98     61.92 o
   3   0   5      893.69     1027.76     12.06 o
   4   0   5        7.76        9.55      2.32 o
   5   0   5        0.04        2.50      2.71 o
   6   0   5        7.02        6.70      3.06 o
   7   0   5      186.55      182.24      5.31 o
   8   0   5       53.64       49.87      3.54 o
   0   1   5     1289.16     1316.89      7.93 o
   1   1   5     2035.73     2092.75     12.55 o
   2   1   5     1560.07     1618.73     10.59 o
   3   1   5     2123.35     2238.67     17.36 o
   4   1   5       79.23       77.78      1.84 o
   5   1   5       59.23       61.72      1.96 o
   6   1   5      227.48      222.72      2.92 o
   7   1   5       23.21       28.48      2.10 o
   8   1   5       13.10       12.68      2.16 o
   0   2   5     1035.24      976.33     12.17 o
   1   2   5      821.66      793.95      6.52 o
   2   2   5     2382.49     2325.84     20.01 o
   3   2   5     1862.79     1904.90     14.15 o
   4   2   5     1428.83     1440.31     13.45 o
   5   2   5      247.80      242.28      2.23 o
   6   2   5      257.12      269.37      2.67 o
   7   2   5       39.68       43.40      2.29 o
   8   2   5       17.11       18.27      2.33 o
   0   3   5      995.88      982.81     10.29 o
   1   3   5     1371.94     1334.97     15.41 o
   2   3   5       32.60       36.00      1.56 o
   3   3   5     1792.05     1767.73     15.92 o
   4   3   5      472.33      471.31      3.48 o
   5   3   5      446.46      453.20      3.50 o
   6   3   5      117.29      122.62      2.03 o
   7   3   5       48.75       48.01      2.17 o
   8   3   5       12.29        8.80      3.67 o
   0   4   5       38.24       54.29      2.00 o
   1   4   5     2346.55     2390.62     18.72 o
   2   4   5       59.01       71.10      1.57 o
   3   4   5      180.07      189.94      1.71 o
   4   4   5       44.21       42.85      1.62 o
   5   4   5       71.06       71.22      1.69 o
   6   4   5       15.50       17.56      1.83 o
   7   4   5       62.53       64.91      2.31 o
   0   5   5      131.67      103.05      1.91 o
   1   5   5       40.42       42.58      1.30 o
   2   5   5      144.45      153.75      2.01 o
   3   5   5      100.87       97.20      1.56 o
   4   5   5      143.91      135.07      1.62 o
   5   5   5       90.43       91.56      1.67 o
   6   5   5       40.92       46.08      1.89 o
   7   5   5        0.92        2.97      2.02 o
   0   6   5     1476.46     1525.12     15.07 o
   1   6   5      409.47      452.42      3.56 o
   2   6   5      370.56      378.50      3.62 o
   3   6   5       16.52       18.90      1.30 o
   4   6   5      162.45      171.22      1.64 o
   5   6   5        9.86        7.02      1.48 o
   6   6   5      159.73      158.26      2.02 o
   7   6   5      102.36       99.64      2.37 o
   0   7   5       58.93       64.56      2.02 o
   1   7   5      375.48      356.75      2.09 o
   2   7   5       61.73       67.54      1.36 o
   3   7   5      407.33      387.78      4.05 o
   4   7   5      100.22       97.15      1.60 o
   5   7   5       33.33       38.65      1.63 o
   6   7   5       46.04       48.87      1.74 o
   0   8   5      128.29      132.11      2.13 o
   1   8   5      366.87      350.52      2.98 o
   2   8   5      129.85      133.11      1.47 o
   3   8   5       17.60       18.98      1.39 o
   4   8   5       56.01       49.52      1.53 o
   5   8   5        2.28        5.24      1.46 o
   6   8   5       27.34       26.76      1.69 o
   0   9   5       49.92       51.14      2.03 o
   1   9   5      186.08      186.76      2.47 o
   2   9   5      220.24      213.99      2.59 o
   3   9   5       83.22       78.32      1.52 o
   4   9   5       23.80       22.59      1.36 o
   5   9   5        2.62        3.91      1.53 o
   0  10   5       97.22      113.00      2.33 o
   1  10   5       13.82       15.22      1.34 o
   2  10   5      246.07      243.70      2.54 o
   3  10   5       12.79       16.95      1.38 o
   4  10   5       15.26       15.17      1.50 o
   5  10   5       27.32       25.61      1.65 o
   0  11   5        2.10        6.50      1.92 o
   1  11   5       12.36       14.17      1.30 o
   2  11   5        7.02       10.12      1.55 o
   3  11   5       23.17       24.56      1.54 o
   4  11   5       12.16       11.68      1.50 o
   0  12   5        0.26        4.21      2.57 o
   1  12   5        3.00        4.10      1.40 o
   2  12   5        9.89        9.51      1.66 o
   3  12   5       28.58       34.17      1.72 o
   0  13   5        0.65        1.72      2.82 o
   0   0   6    10000.32     9651.26    155.18 o
   1   0   6     4509.58     4227.36     32.14 o
   2   0   6      612.43      665.76      4.39 o
   3   0   6       20.32       27.93      2.15 o
   4   0   6       54.61       58.91      2.45 o
   5   0   6      118.13      108.58      2.94 o
   6   0   6       27.49       31.19      2.96 o
   7   0   6       27.79       28.55      3.18 o
   8   0   6        0.08        2.73      3.12 o
   0   1   6      111.49      113.88      3.00 o
   1   1   6       36.47       39.52      1.88 o
   2   1   6     2922.87     2881.09     19.69 o
   3   1   6       70.95       79.09      1.67 o
   4   1   6        6.36        5.88      1.52 o
   5   1   6      177.60      177.95      2.30 o
   6   1   6       55.73       55.22      2.12 o
   7   1   6       56.40       59.36      2.28 o
   8   1   6        4.53        5.70      2.52 o
   0   2   6     2372.89     2294.06     30.65 o
   1   2   6      354.94      349.75      2.41 o
   2   2   6     1315.04     1336.37      8.84 o
   3   2   6       80.59       91.55      1.79 o
   4   2   6        8.24        5.43      1.60 o
   5   2   6      285.70      259.19      2.24 o
   6   2   6       40.96       38.06      1.97 o
   7   2   6        8.45        7.88      2.37 o
   8   2   6       15.00       15.28      2.68 o
   0   3   6      226.77      199.01      3.34 o
   1   3   6     2280.79     2317.00     16.37 o
   2   3   6       93.34       82.96      1.74 o
   3   3   6       72.45       72.49      1.64 o
   4   3   6      294.60      277.09      2.61 o
   5   3   6      102.07      100.26      1.82 o
   6   3   6      152.91      159.85      2.27 o
   7   3   6       19.55       17.83      2.17 o
   0   4   6     1129.73     1132.26     12.54 o
   1   4   6      935.24      983.29      8.48 o
   2   4   6      570.81      537.20      4.91 o
   3   4   6       71.42       69.14      1.56 o
   4   4   6       24.29       24.78      1.50 o
   5   4   6      216.92      214.74      2.08 o
   6   4   6        8.03       11.01      1.78 o
   7   4   6       63.27       64.22      2.28 o
   0   5   6     1219.16     1401.88     12.28 o
   1   5   6      132.46      124.57      1.62 o
   2   5   6       39.03       32.30      1.32 o
   3   5   6       81.82       65.16      1.58 o
   4   5   6       65.59       70.18      1.55 o
   5   5   6      682.43      672.09      6.95 o
   6   5   6       72.20       77.15      1.75 o
   7   5   6        2.10        3.33      1.99 o
   0   6   6      227.97      235.98      2.32 o
   1   6   6      455.90      486.75      4.12 o
   2   6   6      153.80      141.51      1.61 o
   3   6   6      131.73      137.79      1.54 o
   4   6   6       93.08       96.53      1.59 o
   5   6   6        3.85        4.36      1.45 o
   6   6   6       33.38       33.52      1.70 o
   7   6   6       20.96       23.70      2.30 o
   0   7   6       69.03       91.24      2.33 o
   1   7   6      111.11      120.48      1.52 o
   2   7   6       54.58       63.33      1.45 o
   3   7   6       64.53       60.21      1.46 o
   4   7   6      180.85      167.87      2.46 o
   5   7   6       23.67       24.99      1.66 o
   6   7   6       26.30       25.11      1.71 o
   0   8   6       81.12       72.71      1.73 o
   1   8   6       47.79       42.93      1.36 o
   2   8   6       70.10       67.26      1.40 o
   3   8   6       14.11       13.63      1.28 o
   4   8   6      123.39      123.81      1.77 o
   5   8   6       15.68       13.54      1.57 o
   6   8   6       13.69       14.14      1.78 o
   0   9   6       71.37       82.39      2.54 o
   1   9   6       23.74       23.94      1.33 o
   2   9   6       48.19       56.73      1.35 o
   3   9   6       41.87       38.74      1.28 o
   4   9   6       45.35       42.88      1.47 o
   5   9   6       31.85       30.37      1.59 o
   0  10   6       34.05       28.69      1.81 o
   1  10   6       61.79       58.82      1.48 o
   2  10   6      163.84      160.12      2.05 o
   3  10   6        8.57        9.09      1.46 o
   4  10   6       20.54       21.50      1.57 o
   5  10   6        9.27       11.72      1.74 o
   0  11   6       21.06       24.74      1.77 o
   1  11   6        0.74        3.57      1.43 o
   2  11   6       10.04       10.74      1.48 o
   3  11   6       25.18       24.94      1.53 o
   4  11   6        1.80        1.97      1.56 o
   0  12   6       15.73       12.81      2.03 o
   1  12   6        6.37        6.38      1.48 o
   2  12   6        0.13        0.89      1.55 o
   3  12   6       23.52       19.52      1.74 o
   0  13   6        2.29        3.27      3.53 o
   1   0   7     8051.01     7793.92     33.47 o
   2   0   7     2853.85     2645.06     21.62 o
   3   0   7       34.14       33.78      2.13 o
   4   0   7        1.23        3.49      2.21 o
   5   0   7       85.97       76.29      2.67 o
   6   0   7      105.00       97.88      3.00 o
   7   0   7        7.22        6.02      3.11 o
   8   0   7        9.72        9.32      2.87 o
   0   1   7      376.37      312.29      3.54 o
   1   1   7      345.73      356.04      2.44 o
   2   1   7     1107.99     1111.91      7.37 o
   3   1   7      928.90     1007.53      8.11 o
   4   1   7      381.58      402.54      3.51 o
   5   1   7      169.44      176.19      2.06 o
   6   1   7       26.78       29.74      1.83 o
   7   1   7       25.09       25.04      2.14 o
   8   1   7       42.67       43.92      2.77 o
   0   2   7      497.64      483.31      8.38 o
   1   2   7      403.57      388.13      3.30 o
   2   2   7     1501.56     1473.23     10.54 o
   3   2   7      567.05      586.24      5.18 o
   4   2   7      706.90      749.17      4.62 o
   5   2   7      185.12      186.24      2.14 o
   6   2   7      135.18      120.87      2.17 o
   7   2   7        0.01        1.19      2.19 o
   8   2   7        7.04       11.66      2.75 o
   0   3   7     1096.90     1027.30     18.34 o
   1   3   7     2429.61     2304.47     28.05 o
   2   3   7       33.15       38.88      1.57 o
   3   3   7      380.60      389.51      3.40 o
   4   3   7      231.00      242.28      2.01 o
   5   3   7        3.53        4.49      1.66 o
   6   3   7      145.46      144.65      2.02 o
   7   3   7       38.51       39.43      2.04 o
   0   4   7      323.25      279.15      4.81 o
   1   4   7      270.82      321.29      2.16 o
   2   4   7      117.28      109.69      1.71 o
   3   4   7      209.47      222.24      1.86 o
   4   4   7      158.84      152.97      1.78 o
   5   4   7       27.76       26.35      1.77 o
   6   4   7       36.42       40.79      1.82 o
   7   4   7       46.40       47.55      2.34 o
   0   5   7       89.03      103.07      2.09 o
   1   5   7      403.05      422.41      3.74 o
   2   5   7      186.78      177.40      1.83 o
   3   5   7      245.97      248.69      1.77 o
   4   5   7      331.16      318.71      3.00 o
   5   5   7      186.21      195.65      1.87 o
   6   5   7       73.12       73.48      1.85 o
   7   5   7       88.64       87.83      3.17 o
   0   6   7       73.11       72.76      1.99 o
   1   6   7       35.96       34.11      1.29 o
   2   6   7      232.87      250.81      2.39 o
   3   6   7      415.13      421.61      3.66 o
   4   6   7       66.95       62.72      1.41 o
   5   6   7       84.42       82.19      1.68 o
   6   6   7       89.42       89.55      1.70 o
   7   6   7       44.97       41.36      2.21 o
   0   7   7        0.06        1.55      1.77 o
   1   7   7      236.59      232.78      2.02 o
   2   7   7      358.24      338.75      2.58 o
   3   7   7       55.03       51.17      1.48 o
   4   7   7       24.86       21.71      1.33 o
   5   7   7       46.80       48.21      1.54 o
   6   7   7       68.88       67.34      1.63 o
   0   8   7        5.08        7.82      2.01 o
   1   8   7      147.69      146.23      1.55 o
   2   8   7      261.44      249.74      2.54 o
   3   8   7       65.66       63.94      1.35 o
   4   8   7       16.15       22.02      1.42 o
   5   8   7       21.31       22.79      1.54 o
   6   8   7       12.83       10.72      1.71 o
   0   9   7        0.21        2.45      1.71 o
   1   9   7      100.73      105.72      1.55 o
   2   9   7       66.20       67.33      1.51 o
   3   9   7       57.21       58.33      1.50 o
   4   9   7       64.28       65.86      1.49 o
   5   9   7        8.95       10.71      1.52 o
   0  10   7        5.63        5.03      1.67 o
   1  10   7        4.09        6.12      1.39 o
   2  10   7        0.59        2.74      1.51 o
   3  10   7       41.84       49.63      1.50 o
   4  10   7        9.41        9.16      1.34 o
   5  10   7        7.98        7.74      1.59 o
   0  11   7       59.19       56.00      1.96 o
   1  11   7       52.59       50.03      1.54 o
   2  11   7        3.37        3.32      1.60 o
   3  11   7        2.57        5.41      1.57 o
   4  11   7       13.83       11.89      1.57 o
   0  12   7        1.02        4.15      2.37 o
   1  12   7        1.57        2.17      1.52 o
   2  12   7        8.77        7.79      1.63 o
   3  12   7       18.24       19.53      2.00 o
   0   0   8      225.65      221.08      4.51 o
   1   0   8      555.82      522.44      4.00 o
   2   0   8     1998.36     2022.85     25.49 o
   3   0   8      368.81      408.07      4.30 o
   4   0   8        0.83        1.36      2.33 o
   5   0   8       32.92       32.99      2.62 o
   6   0   8      470.31      438.25      6.24 o
   7   0   8        3.19        3.92      2.87 o
   8   0   8       86.68       78.21      3.38 o
   0   1   8     3408.86     3319.40     34.99 o
   1   1   8      253.01      220.46      2.19 o
   2   1   8     2652.22     2647.24     13.21 o
   3   1   8       25.17       37.78      1.59 o
   4   1   8      279.14      293.32      2.46 o
   5   1   8       88.26       95.54      1.93 o
   6   1   8      174.62      174.36      2.28 o
   7   1   8        6.63        8.42      2.17 o
   8   1   8        0.76        1.29      2.73 o
   0   2   8       19.79       17.30      2.26 o
   1   2   8      137.22      124.25      1.84 o
   2   2   8      596.92      617.51      3.26 o
   3   2   8      438.66      446.45      3.61 o
   4   2   8       71.19       77.21      1.77 o
   5   2   8      469.03      449.78      3.41 o
   6   2   8      107.12      102.78      2.14 o
   7   2   8       35.97       37.28      2.32 o
   8   2   8       44.23       33.32      3.45 o
   0   3   8     2715.63     2641.38     41.06 o
   1   3   8     2425.48     2562.95     20.61 o
   2   3   8       81.97       67.55      1.56 o
   3   3   8      252.95      245.84      2.38 o
   4   3   8      296.18      297.80      1.95 o
   5   3   8      108.50      111.38      1.76 o
   6   3   8      185.39      186.86      2.15 o
   7   3   8       76.17       75.10      2.35 o
   0   4   8     4449.00     4537.95     62.89 o
   1   4   8     1661.71     1600.64     16.78 o
   2   4   8      906.25      877.00      9.26 o
   3   4   8      128.19      124.77      1.53 o
   4   4   8        2.17        3.83      1.44 o
   5   4   8      247.52      244.65      2.52 o
   6   4   8        3.88        5.99      1.77 o
   7   4   8       26.08       27.22      2.14 o
   0   5   8      238.42      226.45      2.43 o
   1   5   8      859.82      971.41     12.82 o
   2   5   8      235.69      215.90      1.95 o
   3   5   8      350.97      343.31      2.49 o
   4   5   8      164.12      155.59      1.60 o
   5   5   8       70.03       65.70      1.58 o
   6   5   8       82.31       78.43      1.71 o
   7   5   8       34.60       36.92      2.13 o
   0   6   8     1154.74     1208.89     15.12 o
   1   6   8      217.46      242.79      2.00 o
   2   6   8      594.34      622.67      4.42 o
   3   6   8       45.28       41.30      1.44 o
   4   6   8       66.63       60.60      1.53 o
   5   6   8      121.51      117.81      1.91 o
   6   6   8       11.36       14.86      1.68 o
   7   6   8       37.99       37.12      2.23 o
   0   7   8       11.59       10.43      1.79 o
   1   7   8      655.55      662.74      5.35 o
   2   7   8      115.34      112.07      1.89 o
   3   7   8      223.23      220.29      2.05 o
   4   7   8       18.41       20.04      1.44 o
   5   7   8       42.51       44.33      1.59 o
   6   7   8       11.25       13.95      1.71 o
   0   8   8       42.73       47.39      2.15 o
   1   8   8      383.75      394.91      2.79 o
   2   8   8       64.84       70.48      1.45 o
   3   8   8       12.37       12.26      1.75 o
   4   8   8        8.20        8.48      1.33 o
   5   8   8       33.62       37.01      1.53 o
   6   8   8       92.96       95.83      1.93 o
   0   9   8      354.80      347.47      2.78 o
   1   9   8       71.68       72.16      1.36 o
   2   9   8       22.29       24.42      1.33 o
   3   9   8       86.70       77.62      1.51 o
   4   9   8       58.84       60.47      1.53 o
   5   9   8       23.52       21.37      1.55 o
   0  10   8       18.15       18.52      1.86 o
   1  10   8       28.47       25.04      1.37 o
   2  10   8       20.72       20.20      1.49 o
   3  10   8       25.55       31.72      1.57 o
   4  10   8       35.94       37.04      1.45 o
   5  10   8       13.69       14.41      1.57 o
   0  11   8        2.40        5.71      1.68 o
   1  11   8       41.46       43.37      1.49 o
   2  11   8        4.03        3.69      1.38 o
   3  11   8        1.81        2.72      1.52 o
   4  11   8       26.20       20.96      1.56 o
   0  12   8       16.26       17.24      1.88 o
   1  12   8       16.48       18.37      1.64 o
   2  12   8        2.19        4.38      1.66 o
   1   0   9       19.20       19.41      2.24 o
   2   0   9      611.52      596.61      7.29 o
   3   0   9        1.74        3.26      2.18 o
   4   0   9       49.28       43.85      2.27 o
   5   0   9      124.89      102.24      2.38 o
   6   0   9       27.32       27.67      2.96 o
   7   0   9      145.75      142.36      3.39 o
   8   0   9       18.95       19.55      3.40 o
   0   1   9        2.05        7.20      2.01 o
   1   1   9     2424.04     2405.34      9.66 o
   2   1   9      280.97      283.98      2.08 o
   3   1   9     1466.47     1370.55     11.96 o
   4   1   9      549.63      544.08      4.99 o
   5   1   9      171.28      180.37      1.99 o
   6   1   9       75.37       74.13      1.97 o
   7   1   9       14.34       13.58      2.33 o
   8   1   9        7.24        7.88      2.73 o
   0   2   9      130.71      142.83      2.72 o
   1   2   9     1224.79     1236.44      9.28 o
   2   2   9      454.08      460.72      4.21 o
   3   2   9      549.14      538.21      4.34 o
   4   2   9      255.80      269.67      2.24 o
   5   2   9      183.79      190.65      2.00 o
   6   2   9      288.72      274.39      3.23 o
   7   2   9       54.48       52.86      2.14 o
   0   3   9        2.13        2.82      2.15 o
   1   3   9     1222.16     1169.24      7.00 o
   2   3   9       32.67       31.99      1.47 o
   3   3   9      105.09      107.49      1.52 o
   4   3   9       64.14       70.42      1.55 o
   5   3   9       74.64       79.87      1.70 o
   6   3   9       27.94       28.67      1.81 o
   7   3   9       25.62       27.01      2.13 o
   0   4   9      513.05      569.73      8.78 o
   1   4   9      314.19      354.96      3.14 o
   2   4   9      217.40      238.89      1.80 o
   3   4   9       47.32       53.32      1.39 o
   4   4   9      607.68      603.73      5.69 o
   5   4   9       59.79       55.52      1.67 o
   6   4   9       95.85       96.74      1.90 o
   7   4   9        0.63        2.10      1.91 o
   0   5   9      228.46      242.99      3.55 o
   1   5   9       14.17       17.78      1.54 o
   2   5   9      362.25      364.18      3.28 o
   3   5   9       25.83       26.35      1.49 o
   4   5   9      142.79      142.11      1.65 o
   5   5   9       80.57       76.04      1.70 o
   6   5   9       29.77       33.78      1.71 o
   7   5   9       56.24       55.70      2.17 o
   0   6   9      130.68      123.27      2.38 o
   1   6   9      553.15      514.40      4.47 o
   2   6   9      208.95      205.58      1.77 o
   3   6   9      434.59      425.13      3.05 o
   4   6   9       58.40       66.39      1.55 o
   5   6   9       20.88       23.52      1.47 o
   6   6   9       45.58       48.08      1.78 o
   7   6   9       31.70       32.50      2.15 o
   0   7   9       29.95       30.18      1.98 o
   1   7   9       26.35       22.46      1.38 o
   2   7   9      150.66      147.27      1.71 o
   3   7   9       55.52       61.03      1.32 o
   4   7   9       32.01       28.80      1.34 o
   5   7   9      126.43      118.22      1.56 o
   6   7   9       16.66       17.66      1.70 o
   0   8   9      266.28      273.31      4.04 o
   1   8   9       83.39       93.13      1.53 o
   2   8   9       36.77       41.73      1.55 o
   3   8   9       20.60       17.95      1.31 o
   4   8   9       42.43       45.37      1.37 o
   5   8   9        6.66        8.88      1.61 o
   6   8   9       21.02       19.70      1.87 o
   0   9   9        6.09        7.72      1.79 o
   1   9   9       64.06       67.11      1.36 o
   2   9   9       92.75       87.23      1.62 o
   3   9   9       10.22        9.05      1.45 o
   4   9   9       35.70       38.32      1.51 o
   5   9   9        4.51        6.56      1.54 o
   0  10   9      109.38      100.79      2.07 o
   1  10   9        3.96        5.66      1.29 o
   2  10   9        0.37        1.83      1.38 o
   3  10   9        8.76        7.47      1.39 o
   4  10   9        2.11        4.42      1.41 o
   5  10   9        0.82        0.87      2.61 o
   0  11   9        0.00        0.44      1.72 o
   1  11   9       68.39       67.64      1.64 o
   2  11   9        7.13        8.15      1.65 o
   3  11   9       31.82       33.70      1.63 o
   4  11   9        1.93        3.30      1.51 o
   0  12   9        0.43        2.04      2.01 o
   1  12   9       41.43       39.38      1.73 o
   2  12   9        3.86        6.49      1.70 o
   0   0  10      812.55      797.75      6.31 o
   1   0  10      366.06      307.09      3.12 o
   2   0  10      206.66      164.10      2.49 o
   3   0  10      232.99      258.84      2.90 o
   4   0  10        3.26        2.26      1.95 o
   5   0  10      158.58      143.95      2.94 o
   6   0  10      432.25      409.80      8.87 o
   7   0  10        6.24        1.78      3.46 o
   0   1  10     2855.50     2925.07     12.95 o
   1   1  10     1054.54     1077.53      4.88 o
   2   1  10      576.48      620.56      3.87 o
   3   1  10      463.89      453.35      3.43 o
   4   1  10        7.18        6.78      1.61 o
   5   1  10      148.15      136.21      1.88 o
   6   1  10      140.70      133.26      2.13 o
   7   1  10       23.52       23.87      2.24 o
   0   2  10     2629.15     2521.07     25.70 o
   1   2  10      585.78      584.94      4.92 o
   2   2  10      263.73      276.03      1.93 o
   3   2  10       17.68       20.79      1.52 o
   4   2  10      208.84      207.79      1.94 o
   5   2  10       40.58       38.93      1.62 o
   6   2  10       47.20       47.34      1.97 o
   7   2  10       50.77       50.53      2.17 o
   0   3  10     4840.05     5072.59     83.44 o
   1   3  10     2017.61     2205.33     22.69 o
   2   3  10      188.52      174.81      2.50 o
   3   3  10     1182.71     1188.89      7.16 o
   4   3  10      229.61      236.82      1.83 o
   5   3  10      154.67      164.23      1.93 o
   6   3  10       51.76       51.77      1.72 o
   7   3  10       55.73       51.83      2.10 o
   0   4  10      728.04      686.67     11.80 o
   1   4  10      716.81      794.77      8.16 o
   2   4  10      460.12      433.71      4.31 o
   3   4  10      201.28      194.30      1.82 o
   4   4  10      298.18      319.88      3.17 o
   5   4  10       52.10       57.49      1.65 o
   6   4  10       72.91       76.39      1.88 o
   7   4  10       31.13       29.72      2.05 o
   0   5  10      714.09      862.67      8.32 o
   1   5  10      118.35      111.19      1.60 o
   2   5  10      566.10      565.52      7.00 o
   3   5  10       77.52       80.39      1.42 o
   4   5  10       31.92       35.76      1.49 o
   5   5  10      123.28      120.66      1.78 o
   6   5  10        4.54        6.20      1.75 o
   7   5  10      161.15      148.59      2.92 o
   0   6  10     1481.91     1367.04     18.44 o
   1   6  10      562.83      561.03      5.52 o
   2   6  10      138.22      147.89      1.88 o
   3   6  10       49.87       50.41      1.45 o
   4   6  10      839.40      802.89     10.62 o
   5   6  10      186.33      175.87      2.54 o
   6   6  10       65.52       68.82      1.80 o
   7   6  10       12.03       11.90      2.14 o
   0   7  10      118.80      116.91      2.14 o
   1   7  10      190.66      187.11      2.17 o
   2   7  10      441.98      425.56      4.39 o
   3   7  10       57.01       57.48      1.37 o
   4   7  10      106.23       95.55      1.94 o
   5   7  10      132.64      128.00      1.73 o
   6   7  10       15.44       15.12      1.67 o
   0   8  10        0.38        1.98      1.75 o
   1   8  10       73.61       81.55      1.46 o
   2   8  10      715.10      696.54      7.94 o
   3   8  10      155.66      164.10      2.30 o
   4   8  10       17.52       20.44      1.43 o
   5   8  10       28.69       26.50      1.46 o
   6   8  10       83.25       74.73      1.89 o
   0   9  10        4.34        4.50      1.80 o
   1   9  10      320.47      320.84      2.53 o
   2   9  10       92.70       88.53      1.72 o
   3   9  10        5.44        6.44      1.31 o
   4   9  10       41.99       39.11      1.48 o
   5   9  10        2.21        4.30      1.65 o
   0  10  10        0.33       -0.48      1.84 o
   1  10  10        1.08        2.04      1.31 o
   2  10  10        4.54        7.18      1.63 o
   3  10  10      119.47      123.65      2.27 o
   4  10  10       53.53       56.47      1.70 o
   0  11  10       49.04       49.10      2.04 o
   1  11  10        0.08        2.82      1.43 o
   2  11  10        2.01        0.93      1.64 o
   3  11  10       80.43       77.51      1.67 o
   0  12  10       41.61       39.15      3.30 o
   1  12  10       18.44       19.90      1.75 o
   2  12  10        4.20        7.10      1.61 o
   1   0  11      149.96      176.33      2.67 o
   2   0  11     1767.96     1866.28     10.77 o
   3   0  11      256.60      293.49      3.85 o
   4   0  11        8.70       11.76      2.28 o
   5   0  11       73.96       79.92      2.35 o
   6   0  11       82.41       75.43      2.65 o
   7   0  11        6.81        8.96      3.87 o
   0   1  11      697.27      712.48      6.21 o
   1   1  11     1157.63     1213.41      7.73 o
   2   1  11     1023.59     1135.67      6.39 o
   3   1  11     1612.80     1607.00     10.72 o
   4   1  11      135.85      148.52      1.83 o
   5   1  11       77.76       75.67      1.84 o
   6   1  11      202.47      196.74      2.19 o
   7   1  11       24.94       21.54      2.13 o
   0   2  11     1347.17     1318.74     15.46 o
   1   2  11      190.67      203.57      1.81 o
   2   2  11     2145.36     2187.73     12.55 o
   3   2  11      493.33      516.69      3.50 o
   4   2  11      267.62      257.75      2.61 o
   5   2  11       29.76       31.81      1.57 o
   6   2  11       66.05       66.12      1.91 o
   7   2  11       40.42       35.53      2.28 o
   0   3  11     2771.63     3067.32     41.22 o
   1   3  11      873.52      853.57      9.71 o
   2   3  11       86.01       84.18      2.18 o
   3   3  11       25.52       32.77      1.49 o
   4   3  11      388.46      372.58      3.91 o
   5   3  11      255.46      253.60      2.34 o
   6   3  11        2.79        4.07      1.72 o
   7   3  11        5.23        4.42      2.18 o
   0   4  11       18.38       36.32      2.07 o
   1   4  11      550.12      578.40      6.23 o
   2   4  11      351.16      351.87      4.34 o
   3   4  11     1403.86     1366.42     10.37 o
   4   4  11     1105.15     1080.86      8.51 o
   5   4  11        8.60        9.37      1.60 o
   6   4  11       79.03       77.61      1.82 o
   7   4  11       11.20       13.03      2.26 o
   0   5  11       55.68       58.85      2.19 o
   1   5  11      475.35      475.69      4.42 o
   2   5  11      189.39      173.37      1.80 o
   3   5  11       86.48       83.79      1.62 o
   4   5  11      154.71      159.14      2.35 o
   5   5  11       23.44       23.97      1.53 o
   6   5  11       53.75       52.96      1.88 o
   7   5  11       50.19       50.70      2.11 o
   0   6  11        2.84        3.10      2.19 o
   1   6  11      133.56      132.98      1.79 o
   2   6  11       26.93       30.34      1.55 o
   3   6  11      245.29      231.36      2.67 o
   4   6  11       90.85       90.86      1.61 o
   5   6  11       39.00       41.64      1.47 o
   6   6  11      117.24      113.35      1.88 o
   0   7  11        9.19       15.81      3.42 o
   1   7  11     1270.83     1290.78     12.96 o
   2   7  11      541.80      553.46      5.10 o
   3   7  11       25.44       21.87      1.29 o
   4   7  11      183.17      174.45      2.52 o
   5   7  11        4.09        4.95      1.51 o
   6   7  11        0.13        1.44      1.62 o
   0   8  11        0.91        3.59      1.79 o
   1   8  11      113.21      117.06      1.77 o
   2   8  11        4.30        8.65      1.29 o
   3   8  11        0.87        1.40      1.43 o
   4   8  11       27.65       26.58      1.44 o
   5   8  11       33.07       36.56      1.57 o
   6   8  11        2.45        3.05      1.80 o
   0   9  11       99.75      101.16      2.01 o
   1   9  11        7.78        8.21      1.25 o
   2   9  11       39.01       38.47      1.35 o
   3   9  11        6.91        8.88      1.46 o
   4   9  11        3.79        6.39      1.47 o
   5   9  11        5.04        6.62      1.66 o
   0  10  11       17.22       21.81      1.81 o
   1  10  11       25.92       26.04      1.36 o
   2  10  11       18.03       26.43      1.62 o
   3  10  11        4.05        6.74      1.52 o
   4  10  11       51.54       50.18      1.69 o
   0  11  11        5.84        9.19      2.23 o
   1  11  11        5.13        3.51      1.52 o
   2  11  11       29.00       31.47      1.69 o
   3  11  11        0.88        2.18      1.50 o
   0  12  11       30.42       33.42      2.36 o
   1  12  11       20.76       18.70      1.64 o
   2  12  11        0.45        0.63      1.57 o
   0   0  12     2370.14     2451.28     30.85 o
   1   0  12      168.62      165.41      2.53 o
   2   0  12       12.62        4.80      2.10 o
   3   0  12      179.65      170.56      3.11 o
   4   0  12        2.21        0.89      2.42 o
   5   0  12       40.26       34.25      2.47 o
   6   0  12      126.66      110.36      3.14 o
   7   0  12        0.10       -2.51      3.06 o
   0   1  12      100.04      101.43      2.08 o
   1   1  12     1108.82     1125.34      8.37 o
   2   1  12       32.02       32.70      1.45 o
   3   1  12      210.27      215.25      1.88 o
   4   1  12      193.30      208.67      1.86 o
   5   1  12      134.71      130.64      1.95 o
   6   1  12      111.22      113.68      2.12 o
   7   1  12       23.88       20.97      2.18 o
   0   2  12      367.86      338.90      3.76 o
   1   2  12      721.50      721.39      6.96 o
   2   2  12      298.85      306.80      2.16 o
   3   2  12      313.41      322.93      3.54 o
   4   2  12      338.39      325.35      2.10 o
   5   2  12      135.01      129.59      1.91 o
   6   2  12       23.88       27.49      1.94 o
   7   2  12       19.05       23.36      2.23 o
   0   3  12     1937.75     1984.09     20.80 o
   1   3  12     3188.79     3221.98     24.49 o
   2   3  12      659.88      715.94      5.93 o
   3   3  12      795.15      789.98      6.67 o
   4   3  12      135.27      134.92      1.75 o
   5   3  12       11.79       11.91      1.41 o
   6   3  12       24.71       23.77      1.75 o
   7   3  12       14.74       14.81      1.97 o
   0   4  12       56.74       76.36      2.17 o
   1   4  12       91.82      102.84      1.77 o
   2   4  12      738.15      742.90      7.02 o
   3   4  12      263.44      260.29      3.33 o
   4   4  12       47.31       43.16      1.63 o
   5   4  12       10.69       16.10      1.54 o
   6   4  12       54.26       49.93      1.77 o
   7   4  12       70.90       65.60      2.34 o
   0   5  12      345.96      397.68      5.09 o
   1   5  12       23.22       30.10      1.55 o
   2   5  12      104.19       98.18      1.77 o
   3   5  12       22.77       20.88      1.68 o
   4   5  12      806.96      829.45      8.93 o
   5   5  12      133.28      129.83      1.77 o
   6   5  12       74.57       66.26      1.87 o
   7   5  12        1.92        2.48      2.16 o
   0   6  12      147.22      120.37      3.49 o
   1   6  12      220.78      202.40      2.72 o
   2   6  12       41.76       32.59      1.40 o
   3   6  12      207.85      195.35      2.19 o
   4   6  12      128.20      122.12      1.75 o
   5   6  12      108.12       96.06      1.57 o
   6   6  12       16.90       18.52      1.81 o
   0   7  12      193.06      191.12      2.18 o
   1   7  12      250.61      240.83      2.25 o
   2   7  12       65.89       61.42      1.50 o
   3   7  12      261.00      249.55      3.01 o
   4   7  12       61.61       60.17      1.39 o
   5   7  12       23.13       22.17      1.46 o
   6   7  12       13.07        8.77      1.70 o
   0   8  12      255.03      231.46      3.88 o
   1   8  12     1322.26     1268.05     11.75 o
   2   8  12      243.92      233.16      3.08 o
   3   8  12        4.92        7.69      1.44 o
   4   8  12       66.22       67.71      1.73 o
   5   8  12        7.53        7.27      1.49 o
   6   8  12        5.19        4.49      2.13 o
   0   9  12        0.21        2.67      1.66 o
   1   9  12       47.50       50.75      1.37 o
   2   9  12       67.56       63.54      1.39 o
   3   9  12       70.27       74.61      1.86 o
   4   9  12       19.97       19.41      1.46 o
   5   9  12        4.02        4.09      1.56 o
   0  10  12       67.79       59.62      1.95 o
   1  10  12        6.58        9.27      1.26 o
   2  10  12       72.71       74.73      1.92 o
   3  10  12       45.14       48.39      1.70 o
   4  10  12       39.99       39.03      1.80 o
   0  11  12        0.25        0.13      1.96 o
   1  11  12        8.67        9.46      1.38 o
   2  11  12       20.36       21.67      1.54 o
   3  11  12       37.69       30.47      1.68 o
   0  12  12        0.07        0.29      2.27 o
   1  12  12        8.88       11.44      1.75 o
   2  12  12        7.79        7.31      1.79 o
   1   0  13      678.19      756.37      6.85 o
   2   0  13       34.58       26.87      2.02 o
   3   0  13        4.63        5.42      2.03 o
   4   0  13      306.98      301.12      3.10 o
   5   0  13      128.79      139.17      2.80 o
   6   0  13        2.72        1.97      2.32 o
   7   0  13        3.18        7.60      3.11 o
   0   1  13       17.03       22.94      1.88 o
   1   1  13     1206.17     1233.69      7.95 o
   2   1  13     1561.62     1656.60      6.89 o
   3   1  13       22.10       37.69      1.49 o
   4   1  13       79.35       79.73      1.67 o
   5   1  13       68.66       61.61      1.76 o
   6   1  13      127.96      134.08      2.15 o
   7   1  13       46.93       42.45      2.39 o
   0   2  13     1739.56     1935.97     17.68 o
   1   2  13     1457.60     1526.85     10.84 o
   2   2  13       50.38       58.09      1.58 o
   3   2  13      123.76      124.71      1.66 o
   4   2  13       47.38       50.51      1.59 o
   5   2  13      139.50      142.41      1.85 o
   6   2  13       45.12       42.35      1.78 o
   7   2  13        4.11        2.92      2.06 o
   0   3  13      324.40      345.97      5.81 o
   1   3  13     2088.01     2131.01     21.85 o
   2   3  13       29.50       25.96      1.48 o
   3   3  13       25.06       25.47      1.64 o
   4   3  13      277.88      290.89      2.12 o
   5   3  13      144.65      140.74      1.75 o
   6   3  13       20.23       22.10      1.80 o
   7   3  13       24.52       25.10      2.16 o
   0   4  13      121.06      125.05      3.06 o
   1   4  13      240.10      237.56      2.60 o
   2   4  13      300.35      306.90      2.31 o
   3   4  13     1863.42     1872.20     19.27 o
   4   4  13      854.76      849.51      5.97 o
   5   4  13       86.54       87.00      1.86 o
   6   4  13       44.78       47.68      1.81 o
   7   4  13       43.96       37.90      2.13 o
   0   5  13      146.43      171.84      3.09 o
   1   5  13        6.66        6.26      1.53 o
   2   5  13       61.98       60.15      1.48 o
   3   5  13      768.94      776.36      7.91 o
   4   5  13      795.72      807.96      8.09 o
   5   5  13      168.17      164.09      2.08 o
   6   5  13       16.20       16.91      1.78 o
   7   5  13       16.73       19.98      2.22 o
   0   6  13      164.39      147.42      3.00 o
   1   6  13      859.83      855.42     11.05 o
   2   6  13      330.66      320.21      2.54 o
   3   6  13       65.86       67.54      1.70 o
   4   6  13       61.92       62.39      1.56 o
   5   6  13      157.78      165.44      1.73 o
   6   6  13       18.22       22.81      1.70 o
   0   7  13      149.13      131.69      2.36 o
   1   7  13      833.32      837.98      9.55 o
   2   7  13      773.80      773.03      7.33 o
   3   7  13      202.48      199.64      2.61 o
   4   7  13       88.12       84.88      1.74 o
   5   7  13       14.85       18.19      1.56 o
   6   7  13       26.99       28.24      1.77 o
   0   8  13       66.32       68.30      1.95 o
   1   8  13       53.65       60.21      1.57 o
   2   8  13      139.01      144.79      1.74 o
   3   8  13        3.96        3.50      1.60 o
   4   8  13       52.97       51.59      1.61 o
   5   8  13       28.78       27.94      1.49 o
   0   9  13       13.90       12.11      2.10 o
   1   9  13       40.91       41.91      1.41 o
   2   9  13       27.16       27.52      1.40 o
   3   9  13       27.17       29.90      1.52 o
   4   9  13       13.29       16.11      1.55 o
   5   9  13       18.10       18.83      1.66 o
   0  10  13       14.16       20.22      1.83 o
   1  10  13        6.67       10.31      1.47 o
   2  10  13       69.16       75.30      2.40 o
   3  10  13        6.93        8.12      1.47 o
   4  10  13       16.72       15.05      1.53 o
   0  11  13        5.91        3.73      2.23 o
   1  11  13        0.74        2.91      1.46 o
   2  11  13        0.39        1.47      1.86 o
   3  11  13       36.81       35.84      1.64 o
   0  12  13        8.57        9.59      2.54 o
   1  12  13       24.81       20.61      2.08 o
   0   0  14     1423.78     1400.86     14.22 o
   1   0  14      671.81      729.79      7.22 o
   2   0  14     1068.21     1094.35     11.43 o
   3   0  14      110.65       96.93      2.17 o
   4   0  14        2.47        4.18      2.18 o
   5   0  14       83.17       89.13      2.54 o
   6   0  14       56.00       51.95      3.11 o
   7   0  14       46.42       50.86      3.68 o
   0   1  14      125.63      112.44      2.09 o
   1   1  14      791.07      831.26      5.28 o
   2   1  14      110.09      112.48      1.48 o
   3   1  14      566.84      589.71      4.01 o
   4   1  14      144.06      155.36      1.76 o
   5   1  14      143.50      135.86      1.98 o
   6   1  14        2.29        4.04      1.72 o
   7   1  14        7.00        4.11      2.43 o
   0   2  14      161.42      176.42      2.27 o
   1   2  14      322.66      348.78      2.69 o
   2   2  14       20.66       27.49      1.45 o
   3   2  14      159.90      170.88      1.78 o
   4   2  14      242.23      235.54      2.14 o
   5   2  14       29.65       27.39      1.69 o
   6   2  14        1.98        3.59      1.69 o
   7   2  14        1.72        2.55      1.97 o
   0   3  14      365.43      374.70      4.06 o
   1   3  14     1169.42     1190.39     10.60 o
   2   3  14      150.67      141.58      1.94 o
   3   3  14      205.23      205.70      1.81 o
   4   3  14       48.06       57.72      1.66 o
   5   3  14       79.50       84.14      1.80 o
   6   3  14       13.41        9.36      1.60 o
   7   3  14       20.08       20.57      2.24 o
   0   4  14       30.18       32.11      1.79 o
   1   4  14      118.18      122.07      1.53 o
   2   4  14      124.99      123.64      1.54 o
   3   4  14      106.65      105.12      1.65 o
   4   4  14      215.64      229.44      2.12 o
   5   4  14      164.31      156.25      1.99 o
   6   4  14       52.79       50.12      1.90 o
   7   4  14        9.17        8.95      2.16 o
   0   5  14      987.37     1023.88     20.27 o
   1   5  14      550.77      574.57      6.59 o
   2   5  14      108.43       99.79      1.66 o
   3   5  14       91.51       90.68      1.61 o
   4   5  14       83.18       83.28      1.72 o
   5   5  14      149.40      161.17      2.12 o
   6   5  14       19.97       22.05      1.80 o
   7   5  14       43.15       43.64      2.89 o
   0   6  14      123.75      122.41      2.16 o
   1   6  14       40.90       44.03      1.51 o
   2   6  14       38.14       40.97      1.58 o
   3   6  14       38.97       35.28      1.53 o
   4   6  14      270.78      270.47      3.90 o
   5   6  14       67.50       71.21      1.69 o
   6   6  14       13.01       10.14      1.74 o
   0   7  14      387.57      373.26      4.78 o
   1   7  14      172.59      176.29      2.41 o
   2   7  14       10.99       12.33      1.46 o
   3   7  14        4.92        6.95      1.50 o
   4   7  14       12.91       12.40      1.50 o
   5   7  14        1.62        3.56      1.57 o
   6   7  14       23.42       23.39      1.93 o
   0   8  14        3.77        5.64      1.86 o
   1   8  14      122.29      132.10      1.78 o
   2   8  14      217.47      198.69      2.72 o
   3   8  14       18.08       21.22      1.50 o
   4   8  14       40.81       39.76      1.60 o
   5   8  14        1.09        3.03      1.63 o
   0   9  14       46.69       44.56      2.09 o
   1   9  14       66.64       60.51      1.44 o
   2   9  14       39.25       42.56      1.41 o
   3   9  14       29.14       29.19      1.46 o
   4   9  14        9.22       10.90      1.54 o
   5   9  14        2.10        3.29      1.68 o
   0  10  14        8.02        9.53      2.28 o
   1  10  14        9.96        9.33      1.60 o
   2  10  14       48.81       53.69      1.93 o
   3  10  14       46.99       47.52      1.68 o
   4  10  14       24.30       21.54      1.62 o
   0  11  14        0.57        4.68      2.62 o
   1  11  14       23.87       22.37      1.82 o
   2  11  14       25.71       25.01      1.52 o
   3  11  14       20.80       17.39      1.65 o
   0  12  14        0.01       -0.82      2.57 o
   1  12  14       11.33       10.37      1.77 o
   1   0  15      913.52      860.29      8.37 o
   2   0  15       57.03       49.48      2.15 o
   3   0  15       52.63       45.13      1.97 o
   4   0  15        1.47        2.94      2.37 o
   5   0  15        0.01        3.72      2.49 o
   6   0  15      107.92      115.35      2.90 o
   7   0  15       39.78       35.72      2.94 o
   0   1  15      202.84      201.24      2.90 o
   1   1  15       45.65       38.94      1.36 o
   2   1  15      146.48      140.85      1.65 o
   3   1  15      350.19      362.05      2.73 o
   4   1  15       37.29       39.04      1.53 o
   5   1  15      279.09      289.64      2.17 o
   6   1  15       51.78       53.46      1.97 o
   7   1  15       21.90       25.45      2.26 o
   0   2  15     1655.75     1542.59     11.59 o
   1   2  15      754.31      819.91      6.36 o
   2   2  15      672.32      718.03      3.52 o
   3   2  15      265.49      284.78      1.90 o
   4   2  15        0.58        1.48      1.43 o
   5   2  15       60.03       57.89      1.69 o
   6   2  15       54.13       55.17      1.85 o
   7   2  15       15.83       15.28      2.17 o
   0   3  15      508.27      578.31      9.81 o
   1   3  15      442.95      423.84      4.16 o
   2   3  15      100.29      104.99      1.56 o
   3   3  15        2.58        2.37      1.37 o
   4   3  15       16.03       16.34      1.62 o
   5   3  15       35.61       40.31      1.68 o
   6   3  15        7.13        9.43      1.66 o
   7   3  15       14.44       17.80      2.17 o
   0   4  15       66.74       59.73      2.05 o
   1   4  15       47.21       46.11      1.32 o
   2   4  15      203.76      206.14      2.77 o
   3   4  15      310.02      308.60      2.97 o
   4   4  15     1250.03     1246.47     10.86 o
   5   4  15       70.68       70.34      1.89 o
   6   4  15        3.94        6.14      1.87 o
   7   4  15       18.24       18.24      2.17 o
   0   5  15       21.07       16.15      2.03 o
   1   5  15      244.01      242.37      2.55 o
   2   5  15       87.50       87.62      1.65 o
   3   5  15      388.80      385.22      3.16 o
   4   5  15      119.57      110.24      1.72 o
   5   5  15      202.72      213.71      2.33 o
   6   5  15        2.44        1.59      1.75 o
   0   6  15       23.62       26.98      2.19 o
   1   6  15      230.61      217.84      2.15 o
   2   6  15      358.32      352.14      3.64 o
   3   6  15       18.30       18.72      1.56 o
   4   6  15      202.22      204.33      3.54 o
   5   6  15       55.07       55.73      1.71 o
   6   6  15        8.80       10.73      1.80 o
   0   7  15        8.05        6.57      2.08 o
   1   7  15      366.24      360.78      2.56 o
   2   7  15      276.17      287.03      1.95 o
   3   7  15      105.72      108.48      1.68 o
   4   7  15      166.46      171.19      2.22 o
   5   7  15        6.05        8.18      1.48 o
   6   7  15       14.96       19.22      2.09 o
   0   8  15       34.05       31.95      1.89 o
   1   8  15      220.01      207.28      2.24 o
   2   8  15       52.61       52.08      1.27 o
   3   8  15       18.72       21.04      1.65 o
   4   8  15       33.49       34.78      1.58 o
   5   8  15        6.12        6.95      1.57 o
   0   9  15       57.76       59.68      2.25 o
   1   9  15       11.17       11.65      1.40 o
   2   9  15       93.85       89.57      1.86 o
   3   9  15       30.09       30.62      1.43 o
   4   9  15        2.18        2.11      1.61 o
   5   9  15       12.80       11.12      1.97 o
   0  10  15       23.63       25.56      2.18 o
   1  10  15       58.32       54.36      1.36 o
   2  10  15       23.32       23.75      1.46 o
   3  10  15       12.38       12.10      1.63 o
   4  10  15        9.22       11.08      1.68 o
   0  11  15        1.03        2.03      1.98 o
   1  11  15       38.81       36.88      1.55 o
   2  11  15       12.64       12.37      1.45 o
   3  11  15       10.51       10.99      1.64 o
   0  12  15       20.35       16.93      3.13 o
   0   0  16      303.46      285.60      4.19 o
   1   0  16      115.59      123.08      2.14 o
   2   0  16      108.94       98.34      2.11 o
   3   0  16        5.10        7.59      1.95 o
   4   0  16       34.13       41.69      2.26 o
   5   0  16       10.22       12.93      2.30 o
   6   0  16      126.02      132.92      3.30 o
   7   0  16        3.79        5.07      3.06 o
   0   1  16      185.99      209.61      2.34 o
   1   1  16      235.89      247.53      1.65 o
   2   1  16      672.08      631.37      3.97 o
   3   1  16       83.88       79.18      1.64 o
   4   1  16      189.39      196.74      1.77 o
   5   1  16       79.14       75.25      1.71 o
   6   1  16       85.53       84.17      2.06 o
   7   1  16        8.65        8.93      2.53 o
   0   2  16      206.02      189.80      3.10 o
   1   2  16      381.32      399.71      2.79 o
   2   2  16        3.30        3.14      1.35 o
   3   2  16      218.14      214.36      2.44 o
   4   2  16       21.57       22.48      1.39 o
   5   2  16       20.03       22.70      1.65 o
   6   2  16       32.63       34.63      1.84 o
   7   2  16        5.14        6.09      2.05 o
   0   3  16      388.91      382.80      6.82 o
   1   3  16       49.15       44.36      1.41 o
   2   3  16      214.73      216.70      1.73 o
   3   3  16      103.91       98.06      1.67 o
   4   3  16       35.12       31.79      1.47 o
   5   3  16       13.01       15.63      1.51 o
   6   3  16        7.93       10.31      1.61 o
   7   3  16       48.85       41.72      2.08 o
   0   4  16       80.24       84.60      2.73 o
   1   4  16       32.04       32.62      1.42 o
   2   4  16      318.16      291.25      2.05 o
   3   4  16       84.13       88.94      1.55 o
   4   4  16      123.37      121.13      1.96 o
   5   4  16       59.81       63.33      1.68 o
   6   4  16       11.84       13.86      1.89 o
   7   4  16        2.08        2.80      2.23 o
   0   5  16       21.48       18.40      1.68 o
   1   5  16      127.96      144.31      1.58 o
   2   5  16      107.36      102.39      1.57 o
   3   5  16      263.05      265.61      3.27 o
   4   5  16       47.66       51.94      1.77 o
   5   5  16       68.94       67.60      1.71 o
   6   5  16       13.79       14.36      1.95 o
   0   6  16      231.70      223.97      4.80 o
   1   6  16       47.38       48.46      1.50 o
   2   6  16      148.11      148.57      2.38 o
   3   6  16       39.44       45.53      1.57 o
   4   6  16        2.58        4.66      1.39 o
   5   6  16       86.75       84.72      1.85 o
   6   6  16       95.47       83.65      2.14 o
   0   7  16       29.74       29.81      1.88 o
   1   7  16      111.78      103.10      2.23 o
   2   7  16       94.45       88.51      1.59 o
   3   7  16      201.01      202.75      2.49 o
   4   7  16       21.01       20.70      1.38 o
   5   7  16        5.64        5.98      1.66 o
   6   7  16       17.15       15.30      1.88 o
   0   8  16       28.07       37.98      1.96 o
   1   8  16      261.01      240.97      2.83 o
   2   8  16       58.53       56.07      1.48 o
   3   8  16       26.34       27.37      1.42 o
   4   8  16       17.41       18.18      1.64 o
   5   8  16        6.70        9.94      1.79 o
   0   9  16        0.33        3.08      2.22 o
   1   9  16       20.97       18.54      1.51 o
   2   9  16        9.82       11.98      1.53 o
   3   9  16       18.78       16.97      1.54 o
   4   9  16       33.17       36.88      1.61 o
   0  10  16        0.59        0.88      1.84 o
   1  10  16        3.69        4.46      1.33 o
   2  10  16       28.68       28.64      1.62 o
   3  10  16       11.80       16.18      1.45 o
   4  10  16        4.21        5.71      2.18 o
   0  11  16       14.62       13.51      2.31 o
   1  11  16        0.44        3.67      1.47 o
   2  11  16        8.05        8.25      1.43 o
   1   0  17        2.68        4.82      1.84 o
   2   0  17      679.08      691.82      4.58 o
   3   0  17        9.72        8.91      2.01 o
   4   0  17       32.79       26.31      2.32 o
   5   0  17       12.11       15.72      2.04 o
   6   0  17       35.28       36.74      2.78 o
   7   0  17        0.06        0.13      3.34 o
   0   1  17      337.48      380.42      4.69 o
   1   1  17      162.66      189.81      1.60 o
   2   1  17      393.48      417.04      2.92 o
   3   1  17        2.44        2.97      1.47 o
   4   1  17      334.43      334.22      3.74 o
   5   1  17      174.72      182.61      1.89 o
   6   1  17       75.70       74.99      2.03 o
   7   1  17       13.95       18.19      2.20 o
   0   2  17      364.86      379.22      4.95 o
   1   2  17      310.75      299.91      2.48 o
   2   2  17       65.40       72.52      1.63 o
   3   2  17      149.46      148.40      1.54 o
   4   2  17       53.00       56.17      1.59 o
   5   2  17       78.64       76.10      1.70 o
   6   2  17       62.34       62.03      1.92 o
   7   2  17       11.57       14.50      2.22 o
   0   3  17       34.61       40.55      2.01 o
   1   3  17       99.06       97.04      1.50 o
   2   3  17       84.45       82.40      1.50 o
   3   3  17      104.50      106.55      1.74 o
   4   3  17        9.63       13.23      1.37 o
   5   3  17       43.15       43.54      1.68 o
   6   3  17       36.68       37.18      1.81 o
   7   3  17       19.61       21.18      2.30 o
   0   4  17      159.46      137.39      2.17 o
   1   4  17       92.03       91.78      1.48 o
   2   4  17      193.52      205.37      2.21 o
   3   4  17      118.28      117.98      1.62 o
   4   4  17       11.69       14.46      1.58 o
   5   4  17       33.62       36.86      1.69 o
   6   4  17       10.80       10.21      1.84 o
   0   5  17       33.08       28.87      1.83 o
   1   5  17      443.51      448.00      4.18 o
   2   5  17      110.93      107.91      1.50 o
   3   5  17       83.04       89.17      1.62 o
   4   5  17      460.91      451.69      5.20 o
   5   5  17        9.98        9.33      1.78 o
   6   5  17        7.25        8.01      1.80 o
   0   6  17       80.47       69.75      2.07 o
   1   6  17       91.67       86.78      1.92 o
   2   6  17      272.42      267.06      2.32 o
   3   6  17        6.96        6.88      1.57 o
   4   6  17        3.78        5.39      1.52 o
   5   6  17        3.77        4.63      1.67 o
   6   6  17       37.17       33.31      2.07 o
   0   7  17       21.72       15.86      2.23 o
   1   7  17       76.48       74.15      1.52 o
   2   7  17       11.34       14.49      1.56 o
   3   7  17       39.59       41.32      1.56 o
   4   7  17       12.43       13.23      1.76 o
   5   7  17        0.03        1.14      1.53 o
   0   8  17      103.58       91.16      2.52 o
   1   8  17       67.81       63.21      1.51 o
   2   8  17      156.36      136.72      1.63 o
   3   8  17       68.51       67.79      1.46 o
   4   8  17        4.88        6.80      1.60 o
   5   8  17       35.01       31.69      1.68 o
   0   9  17       12.33       10.16      2.01 o
   1   9  17       28.76       28.90      1.45 o
   2   9  17       10.92        9.87      1.30 o
   3   9  17       74.72       76.32      1.52 o
   4   9  17        8.59        9.02      1.73 o
   0  10  17        8.95       11.93      2.23 o
   1  10  17        9.98        9.67      1.40 o
   2  10  17       36.95       33.19      1.43 o
   3  10  17       10.50        9.63      1.61 o
   0  11  17       18.61       24.53      3.39 o
   1  11  17        2.68        2.82      1.42 o
   2  11  17       44.33       45.10      1.66 o
   0   0  18     1364.89     1454.91     25.33 o
   1   0  18      128.76      129.48      2.33 o
   2   0  18       23.22       20.97      2.04 o
   3   0  18      188.32      213.96      4.37 o
   4   0  18       92.73      101.73      2.37 o
   5   0  18        0.47        1.91      2.50 o
   6   0  18        8.42       11.48      2.69 o
   7   0  18       11.54       12.67      3.32 o
   0   1  18      157.59      145.67      2.05 o
   1   1  18      220.99      199.93      1.93 o
   2   1  18        9.73       12.72      1.39 o
   3   1  18      253.51      238.83      1.91 o
   4   1  18      320.93      353.83      4.05 o
   5   1  18       14.24       11.72      1.48 o
   6   1  18       13.05       14.34      2.03 o
   7   1  18       48.01       49.34      2.27 o
   0   2  18      562.50      492.21      7.02 o
   1   2  18      215.05      217.54      1.64 o
   2   2  18      564.42      618.15      3.73 o
   3   2  18      264.05      271.85      2.73 o
   4   2  18       14.47       17.90      1.42 o
   5   2  18       61.22       57.20      1.55 o
   6   2  18       20.04       19.58      1.75 o
   7   2  18        3.27        4.29      2.08 o
   0   3  18      718.42      740.11      5.60 o
   1   3  18      575.69      589.64      5.19 o
   2   3  18      232.01      226.53      1.80 o
   3   3  18      402.95      405.69      4.19 o
   4   3  18       95.86       93.38      1.56 o
   5   3  18       28.30       29.49      1.72 o
   6   3  18       52.34       55.89      1.96 o
   7   3  18       13.34       14.77      8.79 o
   0   4  18       53.48       53.23      1.91 o
   1   4  18       61.15       69.07      1.39 o
   2   4  18      317.31      301.74      2.93 o
   3   4  18      643.22      634.85      6.97 o
   4   4  18      127.13      121.86      1.73 o
   5   4  18       43.01       41.96      1.68 o
   6   4  18       10.57        9.39      1.90 o
   0   5  18        2.20        3.50      1.99 o
   1   5  18       14.69       13.91      1.25 o
   2   5  18      838.76      824.65      7.37 o
   3   5  18        2.17        6.46      1.53 o
   4   5  18      183.09      180.18      1.82 o
   5   5  18       13.70       14.37      1.72 o
   6   5  18      106.88      103.33      2.22 o
   0   6  18      154.85      160.67      3.18 o
   1   6  18      309.01      295.23      3.81 o
   2   6  18       54.15       50.66      1.64 o
   3   6  18      120.96      118.98      1.69 o
   4   6  18       42.59       42.77      1.65 o
   5   6  18       27.46       28.48      1.81 o
   6   6  18       17.23       15.36      1.98 o
   0   7  18       87.23       76.50      3.52 o
   1   7  18      132.95      118.72      1.73 o
   2   7  18       32.25       26.19      1.49 o
   3   7  18      125.94      128.07      1.74 o
   4   7  18        2.45        4.72      1.48 o
   5   7  18       34.28       28.81      1.80 o
   0   8  18        2.74        5.93      1.78 o
   1   8  18       16.50       15.76      1.40 o
   2   8  18      103.91      100.73      1.69 o
   3   8  18        2.03        3.38      1.48 o
   4   8  18       33.42       38.60      1.64 o
   5   8  18        5.81        5.84      1.72 o
   0   9  18        0.11        3.02      1.81 o
   1   9  18       37.08       40.22      1.37 o
   2   9  18        8.59       10.95      1.36 o
   3   9  18        8.15        9.54      1.49 o
   4   9  18       22.35       22.19      1.65 o
   0  10  18       90.34       85.35      4.63 o
   1  10  18       24.45       23.46      1.52 o
   2  10  18        1.87        2.97      1.56 o
   3  10  18       41.74       39.26      1.61 o
   0  11  18       11.00       11.86      2.15 o
   1  11  18        8.91       10.42      1.35 o
   2  11  18       35.21       31.18      1.70 o
   1   0  19        0.69        0.08      2.08 o
   2   0  19        7.04        7.74      2.09 o
   3   0  19       57.11       58.89      2.33 o
   4   0  19        1.17        3.28      1.89 o
   5   0  19       33.66       37.94      2.48 o
   6   0  19        5.38        6.12      2.71 o
   7   0  19        0.27        0.97      3.14 o
   0   1  19      689.33      685.73      6.56 o
   1   1  19      700.18      763.49      6.13 o
   2   1  19      124.65      130.45      2.14 o
   3   1  19       79.95       76.19      1.54 o
   4   1  19       49.50       49.57      1.48 o
   5   1  19      113.47      115.50      1.77 o
   6   1  19       30.94       26.60      1.99 o
   7   1  19        1.76        4.38      2.22 o
   0   2  19       13.55       10.41      2.02 o
   1   2  19       97.31       91.36      1.42 o
   2   2  19      172.62      180.63      1.99 o
   3   2  19      326.02      338.17      2.59 o
   4   2  19      430.36      410.52      2.10 o
   5   2  19       18.47       24.49      1.66 o
   6   2  19       57.21       54.49      2.02 o
   7   2  19       20.20       19.85      3.69 o
   0   3  19       85.44       86.89      2.35 o
   1   3  19       22.53       20.47      1.42 o
   2   3  19      105.70      109.56      1.50 o
   3   3  19      162.94      162.66      1.54 o
   4   3  19       28.42       27.64      1.61 o
   5   3  19       48.28       54.99      1.72 o
   6   3  19       28.64       30.72      1.87 o
   0   4  19      248.27      240.83      4.13 o
   1   4  19       18.94       16.65      1.31 o
   2   4  19      375.73      365.86      2.86 o
   3   4  19      188.75      188.57      1.73 o
   4   4  19        9.67       10.61      1.57 o
   5   4  19      106.23      101.60      1.90 o
   6   4  19        9.68        9.11      1.86 o
   0   5  19       34.73       44.80      2.07 o
   1   5  19      203.12      224.66      2.59 o
   2   5  19      262.26      264.65      2.69 o
   3   5  19      204.76      204.99      2.42 o
   4   5  19       52.87       53.60      1.68 o
   5   5  19       11.90       10.59      1.67 o
   6   5  19        4.80        7.43      1.97 o
   0   6  19        5.06        5.17      1.67 o
   1   6  19       43.99       46.18      1.42 o
   2   6  19      181.36      191.27      2.30 o
   3   6  19       75.13       86.06      1.79 o
   4   6  19        9.35       11.68      1.86 o
   5   6  19        0.42       -0.60      1.79 o
   6   6  19        7.79        6.45      2.34 o
   0   7  19      161.46      155.01      3.45 o
   1   7  19       38.51       36.80      1.54 o
   2   7  19        5.50        5.85      1.54 o
   3   7  19       97.44      100.08      2.02 o
   4   7  19       31.00       35.74      1.74 o
   5   7  19       18.28       19.34      1.80 o
   0   8  19       35.50       30.93      2.02 o
   1   8  19      180.02      163.14      1.74 o
   2   8  19       96.12       97.12      1.58 o
   3   8  19       94.45       90.29      2.37 o
   4   8  19       37.41       39.76      1.68 o
   5   8  19       17.88       19.07      2.26 o
   0   9  19       23.28       29.12      1.88 o
   1   9  19        7.00        9.35      1.43 o
   2   9  19        9.07       10.41      1.49 o
   3   9  19       28.55       30.04      1.64 o
   4   9  19       37.12       32.10      1.67 o
   0  10  19        3.63        4.41      1.94 o
   1  10  19        0.10        1.70      1.53 o
   2  10  19        0.02        3.51      1.59 o
   3  10  19       12.85       13.78      1.49 o
   0  11  19       21.83       25.19      2.07 o
   1  11  19       18.38       17.48      1.52 o
   0   0  20       59.51       48.44      2.60 o
   1   0  20      163.95      163.72      2.74 o
   2   0  20       10.61       12.12      1.80 o
   3   0  20        0.72        3.45      2.05 o
   4   0  20        1.14        1.69      2.17 o
   5   0  20        7.49        6.61      2.25 o
   6   0  20       17.71       24.06      2.54 o
   0   1  20      245.08      276.60      2.88 o
   1   1  20      299.65      280.80      1.78 o
   2   1  20       92.70       87.32      1.55 o
   3   1  20      302.56      311.29      2.19 o
   4   1  20      115.58      121.93      1.69 o
   5   1  20       60.84       67.38      1.77 o
   6   1  20        0.50        2.03      1.84 o
   0   2  20      813.77      865.75     11.50 o
   1   2  20      450.45      458.38      3.51 o
   2   2  20      312.05      312.41      2.28 o
   3   2  20      227.86      227.35      2.24 o
   4   2  20       88.79       90.83      1.55 o
   5   2  20       38.21       35.72      1.60 o
   6   2  20       22.17       19.47      2.07 o
   0   3  20        7.83        8.61      1.89 o
   1   3  20      338.37      338.57      3.28 o
   2   3  20      370.77      364.62      2.81 o
   3   3  20      119.32      118.20      1.61 o
   4   3  20       53.96       56.28      1.50 o
   5   3  20       53.75       48.72      1.74 o
   6   3  20       17.29       17.28      1.78 o
   0   4  20      240.69      245.36      4.60 o
   1   4  20      227.48      221.80      2.24 o
   2   4  20     1049.31     1052.42      8.56 o
   3   4  20       15.51       18.57      1.38 o
   4   4  20        9.83        9.35      1.51 o
   5   4  20       29.80       31.98      1.84 o
   6   4  20       43.33       41.34      1.98 o
   0   5  20       13.62       14.63      2.05 o
   1   5  20       79.49       69.18      1.41 o
   2   5  20      114.20      114.18      1.43 o
   3   5  20      361.12      343.75      2.24 o
   4   5  20       20.27       20.13      1.72 o
   5   5  20        4.69        6.22      1.91 o
   6   5  20        9.34       10.69      2.00 o
   0   6  20        0.39        1.35      1.69 o
   1   6  20      294.99      305.83      3.61 o
   2   6  20      147.04      129.07      1.76 o
   3   6  20       17.27       17.23      1.64 o
   4   6  20       57.97       60.29      1.97 o
   5   6  20       16.62       15.21      1.81 o
   0   7  20        3.36        6.06      1.84 o
   1   7  20      117.15       98.86      1.95 o
   2   7  20       55.59       48.60      1.64 o
   3   7  20        2.49        5.21      1.65 o
   4   7  20        7.29       10.29      1.64 o
   5   7  20        6.52        8.02      1.84 o
   0   8  20      160.60      133.09      2.26 o
   1   8  20       27.03       26.29      1.42 o
   2   8  20       14.20       14.09      1.67 o
   3   8  20        7.00        7.63      1.56 o
   4   8  20       20.42       19.25      1.78 o
   0   9  20      190.20      200.46      2.21 o
   1   9  20       62.59       64.58      1.68 o
   2   9  20        2.73        3.64      1.47 o
   3   9  20        4.88        5.26      1.49 o
   4   9  20       50.36       46.06      1.68 o
   0  10  20        6.07        4.58      1.93 o
   1  10  20       21.13       17.05      1.44 o
   2  10  20       14.65       14.65      1.45 o
   0  11  20        5.05        8.68      2.15 o
   1   0  21       19.12       18.39      1.78 o
   2   0  21      175.95      174.57      2.43 o
   3   0  21      166.90      171.93      2.70 o
   4   0  21       41.88       38.05      2.27 o
   5   0  21      123.00      109.55      2.51 o
   6   0  21        2.06        4.05      2.78 o
   0   1  21      190.57      183.81      3.90 o
   1   1  21      287.40      291.39      2.93 o
   2   1  21       62.61       62.58      1.47 o
   3   1  21      451.77      435.55      3.40 o
   4   1  21      455.43      434.00      3.11 o
   5   1  21      130.77      119.71      1.77 o
   6   1  21       14.41       14.80      1.73 o
   0   2  21      145.68      138.27      3.86 o
   1   2  21      186.14      185.75      1.69 o
   2   2  21      114.30      107.35      1.46 o
   3   2  21      123.24      118.28      1.61 o
   4   2  21       60.21       55.88      1.54 o
   5   2  21       65.71       66.83      1.78 o
   6   2  21       88.09       80.70      1.91 o
   0   3  21      225.08      211.39      4.74 o
   1   3  21      258.67      247.75      1.67 o
   2   3  21      356.05      343.60      2.72 o
   3   3  21      108.35      108.55      1.64 o
   4   3  21      177.27      178.38      2.17 o
   5   3  21       23.08       26.89      1.60 o
   6   3  21       14.22       13.74      1.85 o
   0   4  21      157.78      169.23      2.31 o
   1   4  21       41.48       43.68      1.46 o
   2   4  21      232.95      225.93      1.84 o
   3   4  21      465.42      468.79      5.04 o
   4   4  21      192.11      184.53      2.29 o
   5   4  21       91.75       96.12      1.92 o
   6   4  21       13.78       15.80      1.83 o
   0   5  21       13.42       17.99      2.06 o
   1   5  21      117.24      122.85      1.65 o
   2   5  21      382.49      403.83      4.77 o
   3   5  21      108.60      109.97      1.58 o
   4   5  21       49.18       51.23      1.62 o
   5   5  21       52.53       49.35      1.81 o
   6   5  21        4.42        5.21      2.04 o
   0   6  21       17.15       10.34      1.68 o
   1   6  21      197.25      216.32      2.00 o
   2   6  21      117.30      121.14      1.53 o
   3   6  21       28.06       31.13      1.60 o
   4   6  21      110.03      111.71      1.96 o
   5   6  21        7.24        7.98      1.59 o
   0   7  21       87.47       80.54      2.20 o
   1   7  21       62.86       67.81      1.69 o
   2   7  21        6.18        6.97      1.47 o
   3   7  21      111.55      116.21      2.55 o
   4   7  21       38.39       42.53      1.82 o
   5   7  21      107.60      102.07      2.86 o
   0   8  21       27.55       33.42      1.97 o
   1   8  21       26.47       28.68      1.45 o
   2   8  21       22.80       27.72      1.65 o
   3   8  21       12.83       15.62      1.81 o
   4   8  21        3.56        5.26      1.66 o
   0   9  21        1.59        4.17      1.89 o
   1   9  21       33.43       31.85      1.50 o
   2   9  21        0.33        2.74      1.45 o
   3   9  21        5.02        8.09      1.59 o
   0  10  21       60.32       63.82      2.11 o
   1  10  21       23.40       18.10      1.36 o
   2  10  21        2.01        3.43      1.44 o
   0   0  22      371.54      342.17      7.80 o
   1   0  22      345.16      334.51      5.01 o
   2   0  22        1.82        4.83      1.85 o
   3   0  22       35.18       33.93      2.06 o
   4   0  22        1.13        3.54      2.13 o
   5   0  22        0.01        1.26      2.12 o
   6   0  22       10.49        5.93      2.34 o
   0   1  22        0.91        5.70      1.78 o
   1   1  22       92.85       89.35      1.37 o
   2   1  22      283.41      279.17      2.50 o
   3   1  22       78.94       72.23      1.64 o
   4   1  22       40.12       40.05      1.52 o
   5   1  22       13.32       12.91      1.73 o
   6   1  22       28.09       26.75      1.85 o
   0   2  22       26.98       26.76      1.82 o
   1   2  22      441.47      437.86      3.09 o
   2   2  22      271.51      256.25      2.48 o
   3   2  22      173.21      174.90      1.83 o
   4   2  22        3.61        5.25      1.41 o
   5   2  22       76.43       81.29      1.90 o
   6   2  22        7.65       12.46      1.81 o
   0   3  22        2.62        2.88      1.85 o
   1   3  22      255.39      254.87      2.29 o
   2   3  22       10.82       11.94      1.34 o
   3   3  22      110.61      106.22      1.49 o
   4   3  22        0.61        1.44      1.43 o
   5   3  22      114.52      106.37      1.78 o
   6   3  22       42.49       45.19      2.02 o
   0   4  22      267.50      252.24      4.80 o
   1   4  22       48.24       51.93      1.36 o
   2   4  22       75.90       74.44      1.38 o
   3   4  22       68.26       68.44      1.57 o
   4   4  22      104.78      102.19      1.65 o
   5   4  22        9.64       11.51      1.69 o
   6   4  22        4.11        6.58      1.90 o
   0   5  22      414.39      422.89      6.50 o
   1   5  22      150.73      130.15      1.86 o
   2   5  22       53.42       53.06      1.38 o
   3   5  22       16.36       19.09      1.56 o
   4   5  22       47.46       49.14      1.70 o
   5   5  22       14.99       19.70      1.79 o
   0   6  22      135.38      135.28      2.51 o
   1   6  22      245.21      225.03      2.38 o
   2   6  22        3.48        4.30      1.33 o
   3   6  22       59.81       58.87      1.64 o
   4   6  22        8.79        7.51      1.93 o
   5   6  22       18.36       19.40      1.83 o
   0   7  22       24.97       25.89      1.92 o
   1   7  22       19.94       18.06      1.40 o
   2   7  22        8.99       12.99      1.49 o
   3   7  22        3.30        5.03      1.58 o
   4   7  22       49.13       57.22      1.97 o
   5   7  22       17.24       15.24      7.36 o
   0   8  22        9.10        5.91      2.02 o
   1   8  22       17.34       18.67      1.43 o
   2   8  22       42.67       42.83      1.64 o
   3   8  22        2.64        4.06      1.74 o
   4   8  22       77.88       74.88      2.33 o
   0   9  22        3.37        1.25      2.09 o
   1   9  22       44.90       45.50      1.41 o
   2   9  22       27.58       27.97      1.50 o
   3   9  22       19.74       22.56      1.74 o
   0  10  22       36.23       38.79      1.97 o
   1  10  22       10.85       11.13      1.38 o
   2  10  22       17.92       18.23      1.70 o
   1   0  23        6.14        6.94      1.99 o
   2   0  23        1.74        4.62      1.90 o
   3   0  23      160.39      147.82      2.50 o
   4   0  23      577.92      534.33      6.86 o
   5   0  23        3.88        6.47      2.23 o
   6   0  23        1.00        3.35      2.42 o
   0   1  23     1810.99     1784.50     16.45 o
   1   1  23      260.02      247.50      2.67 o
   2   1  23      111.45       99.45      1.60 o
   3   1  23     1070.19     1028.29      7.85 o
   4   1  23       53.17       58.64      1.49 o
   5   1  23      137.78      133.35      1.93 o
   6   1  23       29.51       31.88      1.99 o
   0   2  23      494.05      487.59      7.84 o
   1   2  23     1010.43     1017.19      8.44 o
   2   2  23      192.67      194.19      1.55 o
   3   2  23       32.54       34.47      1.42 o
   4   2  23       19.42       19.09      1.40 o
   5   2  23      174.61      171.82      1.90 o
   6   2  23       21.11       22.44      1.98 o
   0   3  23      254.60      243.55      5.85 o
   1   3  23      431.28      390.07      3.59 o
   2   3  23      209.29      192.76      1.79 o
   3   3  23        6.32        7.26      1.44 o
   4   3  23       28.14       32.00      1.62 o
   5   3  23       32.05       34.58      1.64 o
   6   3  23       21.86       26.45      1.91 o
   0   4  23      160.18      154.57      2.51 o
   1   4  23      478.91      485.37      6.38 o
   2   4  23      543.51      534.86      4.32 o
   3   4  23      162.10      152.96      2.02 o
   4   4  23      127.99      133.01      1.67 o
   5   4  23       70.57       65.70      1.86 o
   0   5  23        5.54        6.99      1.94 o
   1   5  23        5.51        8.94      1.37 o
   2   5  23       27.97       22.62      1.26 o
   3   5  23       13.65       11.41      1.47 o
   4   5  23       61.39       70.78      1.80 o
   5   5  23       91.65       90.14      1.96 o
   0   6  23      370.03      369.64      4.59 o
   1   6  23       67.52       82.15      1.45 o
   2   6  23        9.23       12.10      1.36 o
   3   6  23       36.29       35.57      1.59 o
   4   6  23       24.42       23.02      1.77 o
   5   6  23        7.61        6.76      1.87 o
   0   7  23       21.59       30.29      1.93 o
   1   7  23        9.57       10.58      1.42 o
   2   7  23      131.53      145.15      1.82 o
   3   7  23       12.22       14.89      1.80 o
   4   7  23       33.31       36.34      2.05 o
   0   8  23       52.40       43.77      1.81 o
   1   8  23       87.92       92.27      2.01 o
   2   8  23       19.86       26.52      1.44 o
   3   8  23        6.80        6.77      1.69 o
   4   8  23       57.14       51.66      1.77 o
   0   9  23       38.38       40.13      2.08 o
   1   9  23        0.77        3.86      1.56 o
   2   9  23       24.61       28.45      1.44 o
   3   9  23       32.34       30.15      1.67 o
   0  10  23        2.07        2.87      2.24 o
   1  10  23       59.60       60.94      1.81 o
   0   0  24     2515.77     2332.26     26.21 o
   1   0  24      328.92      321.94      3.94 o
   2   0  24      400.05      392.46      5.37 o
   3   0  24       23.77       26.50      2.12 o
   4   0  24       19.43       18.13      2.17 o
   5   0  24        3.01        3.44      2.19 o
   6   0  24       23.18       24.99      2.82 o
   0   1  24        6.82       23.95      2.21 o
   1   1  24      185.10      181.12      1.57 o
   2   1  24       47.00       50.64      1.46 o
   3   1  24       91.68       86.19      1.98 o
   4   1  24       17.92       17.30      1.54 o
   5   1  24        7.49        8.85      1.57 o
   6   1  24       15.76       15.48      1.86 o
   0   2  24      156.59      160.95      3.46 o
   1   2  24      125.45      128.18      1.66 o
   2   2  24      106.79      104.99      1.82 o
   3   2  24      104.62       93.53      1.63 o
   4   2  24        2.82        3.81      1.43 o
   5   2  24       28.73       31.47      1.63 o
   6   2  24       23.72       27.13      1.93 o
   0   3  24      141.53      159.95      2.21 o
   1   3  24      159.39      167.53      2.05 o
   2   3  24      162.30      144.58      1.55 o
   3   3  24       78.56       80.25      1.49 o
   4   3  24        6.02        6.14      1.51 o
   5   3  24      116.87      128.60      1.89 o
   6   3  24        2.80        4.95      2.43 o
   0   4  24        0.33        3.14      1.71 o
   1   4  24       95.86       80.97      1.70 o
   2   4  24       29.37       29.66      1.48 o
   3   4  24       17.76       18.27      1.48 o
   4   4  24      141.22      137.28      1.75 o
   5   4  24       11.65        9.84      1.68 o
   0   5  24       50.96       50.48      2.11 o
   1   5  24      197.55      183.67      2.61 o
   2   5  24       35.77       34.08      1.40 o
   3   5  24       57.86       56.42      1.60 o
   4   5  24       40.59       37.72      1.74 o
   5   5  24        7.21        6.68      1.75 o
   0   6  24      296.24      270.97      4.47 o
   1   6  24      106.49      105.14      1.56 o
   2   6  24       45.04       52.47      1.45 o
   3   6  24       31.10       29.68      1.49 o
   4   6  24       30.56       34.77      1.65 o
   5   6  24        1.19        2.77      2.01 o
   0   7  24       58.17       56.83      2.26 o
   1   7  24       41.33       39.62      1.53 o
   2   7  24       23.25       21.39      1.53 o
   3   7  24       10.32       11.75      1.68 o
   4   7  24       28.35       26.23      1.88 o
   0   8  24       94.46       99.74      2.20 o
   1   8  24       14.95       18.79      1.51 o
   2   8  24        4.00        4.66      1.51 o
   3   8  24       18.95       19.17      1.63 o
   0   9  24        2.93        4.91      1.94 o
   1   9  24       56.26       57.05      1.66 o
   2   9  24        8.89       12.30      1.64 o
   0  10  24        4.42        4.84      4.62 o
   1   0  25     1274.46     1227.75     13.77 o
   2   0  25       21.06       24.44      2.10 o
   3   0  25      125.45      120.29      2.46 o
   4   0  25       29.80       34.79      1.97 o
   5   0  25       22.17       21.29      2.30 o
   6   0  25        3.54        2.81      2.82 o
   0   1  25        0.26        2.53      2.00 o
   1   1  25      305.91      301.43      2.05 o
   2   1  25      117.53      122.76      1.67 o
   3   1  25      277.60      282.15      3.30 o
   4   1  25       97.71       91.48      1.63 o
   5   1  25        8.54       11.26      1.71 o
   6   1  25       13.16       11.24      1.86 o
   0   2  25     1846.06     1767.80     17.68 o
   1   2  25       34.16       33.65      1.37 o
   2   2  25      229.99      229.66      2.65 o
   3   2  25      108.79      108.83      1.56 o
   4   2  25       12.65       12.44      1.58 o
   5   2  25       16.77       17.64      1.67 o
   0   3  25       10.06       15.11      2.23 o
   1   3  25      157.74      153.82      2.08 o
   2   3  25      230.52      228.91      2.29 o
   3   3  25       19.21       20.29      1.49 o
   4   3  25       69.88       73.09      1.58 o
   5   3  25       10.36       13.15      1.64 o
   0   4  25       10.38       14.13      2.03 o
   1   4  25      307.81      287.69      2.72 o
   2   4  25      298.67      279.74      2.75 o
   3   4  25       54.91       55.48      1.52 o
   4   4  25       67.95       72.78      1.60 o
   5   4  25       87.22       87.36      1.90 o
   0   5  25        1.68        1.29      1.96 o
   1   5  25        9.97        9.07      1.32 o
   2   5  25        9.72        7.73      1.49 o
   3   5  25        1.98        2.42      1.37 o
   4   5  25       46.36       51.78      1.80 o
   5   5  25       11.71        9.94      1.83 o
   0   6  25       56.97       60.78      2.12 o
   1   6  25       35.56       48.31      1.58 o
   2   6  25       27.67       26.86      1.44 o
   3   6  25       19.25       23.27      1.57 o
   4   6  25        2.32        3.54      1.57 o
   0   7  25       11.02        8.06      1.96 o
   1   7  25       21.29       22.27      1.49 o
   2   7  25       19.90       25.70      1.50 o
   3   7  25        4.15        3.75      1.70 o
   4   7  25       18.36       19.56      1.87 o
   0   8  25       48.34       50.04      2.46 o
   1   8  25       14.07       16.23      1.40 o
   2   8  25       15.71       15.41      1.64 o
   3   8  25       56.68       51.23      2.16 o
   0   9  25       12.74       16.28      2.56 o
   1   9  25       12.47       14.30      1.55 o
   2   9  25       17.70       16.69      1.64 o
   0   0  26      640.55      619.43      7.33 o
   1   0  26      323.77      305.80      3.16 o
   2   0  26       28.18       27.31      2.16 o
   3   0  26       10.37       15.24      2.24 o
   4   0  26       71.29       65.74      2.31 o
   5   0  26       10.42       12.74      2.51 o
   0   1  26       29.12       32.64      2.26 o
   1   1  26       89.66       89.09      1.39 o
   2   1  26      312.25      303.10      3.40 o
   3   1  26      196.45      201.71      1.66 o
   4   1  26       71.01       69.18      1.60 o
   5   1  26       26.89       28.91      1.76 o
   0   2  26      202.18      208.38      4.03 o
   1   2  26       72.21       68.00      1.57 o
   2   2  26      190.82      190.03      2.59 o
   3   2  26       94.62       94.62      2.06 o
   4   2  26       34.28       37.01      1.63 o
   5   2  26       48.41       52.89      1.59 o
   0   3  26      622.14      602.49      9.81 o
   1   3  26      175.05      169.16      1.90 o
   2   3  26       43.77       41.05      1.41 o
   3   3  26        3.96        5.01      1.59 o
   4   3  26       34.57       40.01      1.54 o
   5   3  26       31.74       31.50      1.61 o
   0   4  26        5.98        7.33      1.83 o
   1   4  26      133.05      124.38      1.72 o
   2   4  26       33.48       29.91      1.37 o
   3   4  26        3.53        6.39      1.54 o
   4   4  26        1.89        3.71      1.72 o
   5   4  26        6.84        8.54      1.90 o
   0   5  26       93.64       88.85      1.83 o
   1   5  26       25.44       22.49      1.40 o
   2   5  26       67.15       70.97      1.43 o
   3   5  26       15.86       14.33      1.58 o
   4   5  26       28.09       30.66      1.71 o
   0   6  26        7.03        7.04      1.98 o
   1   6  26      125.95      126.60      1.57 o
   2   6  26       13.69       14.94      1.53 o
   3   6  26       29.68       29.80      1.66 o
   4   6  26       14.84       14.81      1.73 o
   0   7  26        8.84        9.93      2.07 o
   1   7  26       56.82       54.95      1.46 o
   2   7  26       25.85       27.07      1.58 o
   3   7  26        4.11        3.82      1.79 o
   0   8  26       74.26       63.93      2.53 o
   1   8  26       15.84       15.98      1.54 o
   2   8  26       16.80       17.62      1.65 o
   3   8  26        0.05        1.02      2.33 o
   0   9  26       65.98       71.94      2.52 o
   1   9  26        4.10        6.22      1.55 o
   1   0  27      172.09      173.70      2.30 o
   2   0  27      154.29      141.20      2.19 o
   3   0  27      181.08      175.27      2.43 o
   4   0  27        0.00       -0.06      2.38 o
   5   0  27       17.60       23.47      2.24 o
   0   1  27      194.38      190.89      2.84 o
   1   1  27       93.98       96.04      1.36 o
   2   1  27      106.99      105.22      1.69 o
   3   1  27       32.99       31.75      1.40 o
   4   1  27       29.67       30.27      1.59 o
   5   1  27        1.48        3.66      1.72 o
   0   2  27      143.93      138.31      2.13 o
   1   2  27       25.08       23.78      1.54 o
   2   2  27        1.70        2.99      1.36 o
   3   2  27      116.82      107.78      1.71 o
   4   2  27       25.54       32.52      1.64 o
   5   2  27        2.35        2.03      1.65 o
   0   3  27        7.30        8.12      1.80 o
   1   3  27        4.72        8.73      1.51 o
   2   3  27       50.01       48.98      1.39 o
   3   3  27        2.12        5.00      1.63 o
   4   3  27       14.25       14.45      1.52 o
   5   3  27       24.19       20.61      1.73 o
   0   4  27       15.05       17.94      2.25 o
   1   4  27       13.20       16.00      1.33 o
   2   4  27       74.37       71.59      1.54 o
   3   4  27        9.46       13.10      1.52 o
   4   4  27       16.57       17.29      1.68 o
   5   4  27       16.34       17.20      1.82 o
   0   5  27       32.66       39.98      2.19 o
   1   5  27       26.98       25.79      1.35 o
   2   5  27       51.38       58.53      1.46 o
   3   5  27       12.56       12.99      1.55 o
   4   5  27        8.07       10.59      1.67 o
   0   6  27       56.66       56.77      2.11 o
   1   6  27       16.15       18.09      1.48 o
   2   6  27       47.78       57.11      1.65 o
   3   6  27       20.01       19.97      1.69 o
   4   6  27       12.70       11.00      1.82 o
   0   7  27       17.95       17.74      1.83 o
   1   7  27       63.85       63.94      1.50 o
   2   7  27       12.57       12.54      1.62 o
   3   7  27       24.29       22.42      1.61 o
   0   8  27        8.83       10.57      2.32 o
   1   8  27        1.07        0.87      1.61 o
   2   8  27       14.96       13.09      1.54 o
   0   9  27        0.51       10.31      6.66 o
   0   0  28      450.07      447.53      6.85 o
   1   0  28        5.97        8.02      2.04 o
   2   0  28      120.44      106.38      2.25 o
   3   0  28       59.30       61.13      2.56 o
   4   0  28       16.39       14.64      2.12 o
   5   0  28      158.26      162.11      6.20 o
   0   1  28       64.79       66.51      2.15 o
   1   1  28      363.93      356.31      2.14 o
   2   1  28      110.04      106.43      1.50 o
   3   1  28      122.12      115.05      2.05 o
   4   1  28        0.06        1.63      1.64 o
   5   1  28        6.91        6.29      1.66 o
   0   2  28      108.71      117.16      2.29 o
   1   2  28      280.85      270.42      2.64 o
   2   2  28      208.24      198.14      1.65 o
   3   2  28       58.68       57.90      1.58 o
   4   2  28        1.70        5.94      1.66 o
   5   2  28       61.83       60.81      1.78 o
   0   3  28       65.86       54.73      2.34 o
   1   3  28      379.45      365.25      3.53 o
   2   3  28      138.12      143.30      1.68 o
   3   3  28       16.36       18.37      1.70 o
   4   3  28       42.01       41.85      1.75 o
   5   3  28       81.94       79.88      2.95 o
   0   4  28       64.74       62.83      2.15 o
   1   4  28        2.38        5.92      1.63 o
   2   4  28       40.56       41.17      1.43 o
   3   4  28       13.61       15.69      1.65 o
   4   4  28       30.37       33.14      1.76 o
   0   5  28      126.80      119.77      2.34 o
   1   5  28       26.04       27.44      1.42 o
   2   5  28      110.42      100.46      1.58 o
   3   5  28       25.31       21.51      1.56 o
   4   5  28       31.67       30.72      1.81 o
   0   6  28        5.96        8.68      2.19 o
   1   6  28        3.83        5.87      1.40 o
   2   6  28       23.79       23.44      1.42 o
   3   6  28       23.94       25.72      1.65 o
   0   7  28        1.17        1.72      2.03 o
   1   7  28       42.39       45.90      1.59 o
   2   7  28       14.61       17.37      1.57 o
   3   7  28        3.71        3.14      1.83 o
   0   8  28        4.76        5.64      2.37 o
   1   8  28       13.76       14.79      1.59 o
   1   0  29        2.93        1.52      1.89 o
   2   0  29        7.80        6.49      2.04 o
   3   0  29        1.53        3.21      2.13 o
   4   0  29       11.88       13.19      2.33 o
   5   0  29        0.15        3.71      2.34 o
   0   1  29      180.93      176.08      4.66 o
   1   1  29        1.20        4.28      1.38 o
   2   1  29        6.44        7.45      1.35 o
   3   1  29       23.54       26.57      1.63 o
   4   1  29       36.72       38.03      1.78 o
   5   1  29       22.78       24.80      1.89 o
   0   2  29       17.22       24.56      2.00 o
   1   2  29       38.03       39.76      1.49 o
   2   2  29       27.39       29.89      1.59 o
   3   2  29       58.27       62.27      1.56 o
   4   2  29       21.32       25.84      1.70 o
   0   3  29        0.25        4.68      2.10 o
   1   3  29       94.34       90.80      1.64 o
   2   3  29       29.55       28.64      1.51 o
   3   3  29       23.75       22.61      1.61 o
   4   3  29        9.19       10.59      1.67 o
   0   4  29       10.66       14.50      2.32 o
   1   4  29        4.12        4.54      1.51 o
   2   4  29       16.92       19.69      1.38 o
   3   4  29        5.50        7.41      1.62 o
   4   4  29        2.84        2.95      1.69 o
   0   5  29        0.10        3.24      2.19 o
   1   5  29        1.43        4.94      1.37 o
   2   5  29        6.33        9.84      1.50 o
   3   5  29       14.53       12.52      1.52 o
   4   5  29       22.87       23.74      1.96 o
   0   6  29        3.71        4.55      2.09 o
   1   6  29        7.80        9.72      1.52 o
   2   6  29       20.22       18.68      1.58 o
   3   6  29        3.40        5.28      1.59 o
   0   7  29        4.13        6.46      2.19 o
   1   7  29       17.63       22.28      1.45 o
   2   7  29       44.02       42.03      1.73 o
   0   8  29        7.69       10.64      2.32 o
   1   8  29        8.73        7.59      4.00 o
   0   0  30        0.01       -0.56      2.61 o
   1   0  30       75.97       74.69      1.97 o
   2   0  30       13.20       14.10      2.38 o
   3   0  30       33.27       30.01      2.43 o
   4   0  30        4.91        3.37      2.32 o
   0   1  30        2.32        7.60      1.89 o
   1   1  30       32.58       39.15      1.41 o
   2   1  30       10.47       10.88      1.41 o
   3   1  30        3.81        3.73      1.48 o
   4   1  30        8.63       10.68      1.73 o
   0   2  30      140.13      142.84      3.15 o
   1   2  30        3.88        3.72      1.42 o
   2   2  30      115.12      114.39      1.80 o
   3   2  30        2.65        1.22      1.41 o
   4   2  30       18.64       18.28      1.45 o
   0   3  30        1.34        2.10      2.02 o
   1   3  30      115.20      127.23      1.60 o
   2   3  30       41.80       34.12      1.55 o
   3   3  30       10.88       11.66      1.72 o
   4   3  30       19.96       19.18      1.70 o
   0   4  30        7.25        8.13      2.32 o
   1   4  30       12.62       11.99      1.36 o
   2   4  30       25.13       22.47      1.48 o
   3   4  30       28.40       26.15      1.70 o
   4   4  30       35.62       37.58      1.82 o
   0   5  30       28.98       26.34      1.81 o
   1   5  30       12.69       12.80      1.48 o
   2   5  30       23.74       25.42      1.54 o
   3   5  30        5.18        6.56      1.67 o
   0   6  30        1.05        4.04      2.29 o
   1   6  30        2.29        2.68      1.48 o
   2   6  30       15.57       16.93      1.45 o
   3   6  30        6.56       12.11      4.99 o
   0   7  30        4.02        6.56      1.97 o
   1   7  30        1.11        3.79      1.52 o
   1   0  31       79.93       80.22      2.15 o
   2   0  31       97.06       97.67      2.30 o
   3   0  31       62.27       62.11      2.41 o
   4   0  31       25.12       24.74      2.64 o
   0   1  31        2.02        3.41      2.12 o
   1   1  31       60.92       58.69      1.63 o
   2   1  31        5.31        5.93      1.66 o
   3   1  31       72.91       74.87      1.72 o
   4   1  31        6.60        7.80      1.72 o
   0   2  31        2.72        6.21      2.12 o
   1   2  31       71.30       71.75      1.50 o
   2   2  31        1.06        3.29      1.60 o
   3   2  31        7.06        9.39      1.53 o
   4   2  31        6.58        9.97      1.62 o
   0   3  31       63.16       64.39      2.05 o
   1   3  31        9.22       11.62      1.64 o
   2   3  31        2.27        3.54      1.49 o
   3   3  31       11.55       12.18      1.67 o
   4   3  31       27.91       26.99      1.79 o
   0   4  31        0.32        1.32      2.05 o
   1   4  31        5.33        6.11      1.51 o
   2   4  31       22.29       24.93      1.51 o
   3   4  31       30.20       34.42      1.82 o
   0   5  31        5.23        6.68      2.27 o
   1   5  31       29.12       27.34      1.52 o
   2   5  31        8.28        9.02      1.59 o
   3   5  31       34.30       33.31      1.80 o
   0   6  31       25.60       25.80      2.06 o
   1   6  31       27.60       32.03      1.63 o
   2   6  31       25.61       25.12      1.69 o
   0   7  31       36.50       37.03      2.23 o
   0   0  32      187.40      185.14      4.07 o
   1   0  32        2.00        3.42      2.01 o
   2   0  32        1.40        1.29      2.00 o
   3   0  32       13.42       15.05      2.33 o
   4   0  32        2.45        8.66      2.84 o
   0   1  32       78.84       81.72      2.38 o
   1   1  32       48.04       50.36      1.65 o
   2   1  32       68.63       62.88      1.51 o
   3   1  32        7.61        8.11      1.68 o
   4   1  32       65.98       61.05      1.85 o
   0   2  32      152.76      143.37      2.39 o
   1   2  32        1.73        3.46      1.55 o
   2   2  32       24.37       30.57      1.56 o
   3   2  32        5.78        6.85      1.61 o
   0   3  32       41.64       41.77      2.17 o
   1   3  32       56.94       64.92      1.58 o
   2   3  32        8.60       11.07      1.44 o
   3   3  32       19.29       17.31      1.80 o
   0   4  32       28.80       28.33      2.10 o
   1   4  32       39.20       42.94      1.57 o
   2   4  32        0.49        5.37      1.59 o
   3   4  32       28.26       30.15      1.84 o
   0   5  32       11.90       10.33      2.33 o
   1   5  32       18.67       21.25      1.49 o
   2   5  32       17.07       17.06      1.56 o
   0   6  32       14.01       21.48      2.24 o
   1   6  32        6.72        7.99      1.58 o
   1   0  33       25.75       27.61      2.02 o
   2   0  33        2.81        4.88      2.50 o
   3   0  33        2.18        0.85      2.30 o
   0   1  33       30.44       33.86      2.05 o
   1   1  33       50.49       46.84      1.55 o
   2   1  33        1.99        6.34      1.57 o
   3   1  33        4.10        5.49      1.58 o
   0   2  33      177.82      177.56      5.31 o
   1   2  33       23.80       26.23      1.53 o
   2   2  33       14.27       14.10      1.67 o
   3   2  33       18.88       17.21      1.71 o
   0   3  33        4.09        7.79      2.26 o
   1   3  33       89.16       82.36      1.61 o
   2   3  33       55.13       56.39      1.73 o
   3   3  33       10.85       12.08      1.84 o
   0   4  33       45.70       40.00      2.36 o
   1   4  33       22.09       26.28      1.55 o
   2   4  33        2.23        3.31      1.71 o
   0   5  33        9.21       11.02      2.18 o
   1   5  33        5.23        7.09      1.72 o
   0   0  34       50.16       45.68      3.85 o
   1   0  34       52.35       50.76      2.20 o
   2   0  34        0.67        4.06      2.31 o
   3   0  34       38.84       32.48      2.40 o
   0   1  34        4.72        4.77      2.12 o
   1   1  34        0.11        3.78      1.60 o
   2   1  34        1.65        1.82      1.49 o
   3   1  34        4.72        6.64      1.69 o
   0   2  34       14.05       15.58      2.20 o
   1   2  34       84.94       84.84      1.95 o
   2   2  34       17.44       18.84      1.62 o
   0   3  34      226.74      219.92      6.98 o
   1   3  34       78.00       80.19      1.76 o
   2   3  34        4.19        6.15      1.60 o
   0   4  34       34.13       34.12      2.48 o
   1   4  34        6.95        9.44      1.57 o
   2   4  34        4.86       14.85      6.89 o
   0   5  34       47.13       45.71      2.55 o
   1   0  35       42.27       36.44      2.43 o
   2   0  35        0.00        2.11      1.92 o
   0   1  35       26.10       27.41      2.13 o
   1   1  35        4.55        6.66      1.64 o
   2   1  35        0.70        3.17      1.82 o
   0   2  35       15.99       17.13      2.28 o
   1   2  35       44.23       41.62      1.69 o
   2   2  35        4.70        4.96      1.67 o
   0   3  35       69.87       69.14      2.73 o
   1   3  35        6.09        6.28      1.55 o
   0   4  35       10.74       12.01      2.29 o
   0   0  36        0.20        3.97      3.09 o
   1   0  36        1.51        5.11      2.40 o
   0   1  36       60.27       59.20      2.89 o
   1   1  36       37.51       37.57      1.66 o
   0   2  36        2.63        6.92      2.29 o
   1   2  36       12.54       12.67      1.68 o
 
